# Supplementary material for: Prevalence and factors associated with stroke risk factors in an urban community of Parakou, Northern Benin, 2016
Source: PLOS Glob Public Health. 2022 Jul 1;2(7):e0000667. doi: 10.1371/journal.pgph.0000667 (PMC10022112; doi:10.1371/journal.pgph.0000667)
Supplement: S1 Data — Variables: id number, age, sex, level of school education, profession, marital status, weight, height, systolic blood pressure, diastolic blood pressure, low physical activity practice (yes = 1, no = 2), Low fruit and vegetable intake (yes = 1, no = 2), smoking (yes = 1, no = 2), alcohol consumption (yes = 1, no = 2), history of high total blood cholesterol (yes = 1, no = 2), history of diabetes (yes = 1, no = 2). (XLSX) [file pgph.0000667.s001.xlsx]

## Sheet: data file 1 title
database on the prevalence of stroke risk factors and associated factors in Titirou, Parakou, 2016

## Sheet: database
id	sex	age	school education	profession	maritalstatus	height	weight	SBP	DBP	Smoking	Alcohol	lowfruitvegetable	lowphysicalactivity	totalcholesterol	diabetes
1	2	28	1	9	3	1.51	63	134	80	2	2	2	1	2	2
2	1	31	2	1	1	1.77	70	120	80	2	2	2	2	2	2
3	1	55	1	9	2	1.67	62	161	75	2	2	1	1	2	2
4	2	28	2	1	2	1.53	98	160	100	2	2	1	2	2	2
5	2	28	3	9	3	1.6	104	145	94	2	2	1	1	2	2
6	1	55	1	9	2	1.73	67	184	100	2	2	1	2	2	2
7	1	26	4	3	1	1.7	56	131	82	2	2	1	2	2	2
8	2	27	3	2	2	1.61	62	104	74	2	2	1	2	2	2
9	2	23	1	1	1	1.59	53	103	60	2	1	2	2	2	2
10	1	43	1	1	2	1.71	90	130	81	2	2	1	2	2	2
11	1	19	3	3	1	1.78	74	127	72	2	2	1	1	2	2
12	2	30	2	2	2	1.47	56	110	66	2	2	1	2	2	2
13	1	20	3	3	1	1.72	55	127	81	2	1	1	1	2	2
14	2	55	1	2	2	1.63	95	141	98	2	2	1	2	2	2
15	2	43	2	6	2	1.68	69	110	70	2	2	2	2	2	2
16	2	37	2	1	2	1.67	67	90	61	2	2	2	2	2	2
17	2	18	2	3	1	1.7	67	98	61	2	2	1	2	2	2
18	2	18	2	3	1	1.7	67	98	61	2	2	1	2	2	2
19	1	28	3	4	1	1.74	70	120	80	2	2	1	2	2	2
20	2	20	2	2	2	1.5	72	120	80	2	1	1	1	2	2
21	2	25	3	9	2	1.6	70	112	72	2	2	1	2	2	2
22	2	31	3	2	2	1.58	63	115	81	2	2	1	2	2	2
23	1	56	3	4	2	1.73	50	140	78	2	1	1	2	2	2
24	2	45	2	2	2	1.63	89	131	100	2	2	1	1	2	2
25	2	22	3	2	2	1.77	85	119	87	2	2	1	1	1	1
26	2	50	2	2	4	1.67	65	168	97	2	2	1	1	2	2
27	1	31	1	2	2	1.7	75	116	73	2	2	2	1	2	2
28	1	30	1	9	2	1.73	65	128	88	2	2	2	2	2	2
29	1	32	4	3	2	1.72	107	153	93	2	2	1	1	1	2
30	1	26	4	3	1	1.77	60	129	76	2	1	2	2	2	2
31	2	26	1	1	2	1.56	54	111	71	2	2	1	2	2	2
32	2	27	1	1	1	1.72	70	125	80	1	2	2	2	2	2
33	2	28	2	2	2	1.6	60	127	75	2	2	1	2	2	2
34	1	27	4	8	1	1.66	67	140	87	2	1	2	1	2	2
35	2	24	3	4	2	1.55	72	126	78	2	1	1	2	2	2
36	1	27	1	1	2	1.7	89	140	90	2	2	1	2	2	2
37	1	29	4	4	1	1.64	79	128	78	2	1	1	1	2	2
38	2	26	3	1	1	1.57	62	118	68	2	1	1	2	2	2
39	2	25	1	6	2	1.61	63	107	56	2	2	2	2	2	2
40	2	35	2	2	2	1.58	77	120	80	2	2	1	2	2	2
41	1	26	2	1	2	1.71	66	127	84	1	1	1	1	2	2
42	2	23	3	2	2	1.59	56	142	89	2	1	1	1	2	2
43	2	25	1	1	2	1.56	45	110	70	2	2	1	2	2	2
44	2	28	3	6	2	1.57	72	118	77	2	2	1	2	2	2
45	2	42	3	6	1	1.66	62	108	80	2	2	1	1	2	2
46	2	18	3	3	1	1.65	54	105	72	2	2	2	1	2	2
47	2	31	3	6	2	1.59	66	120	80	2	2	1	2	2	2
48	1	21	3	3	1	1.79	60	120	80	2	2	1	2	1	2
49	1	29	2	2	2	1.77	70	120	80	2	2	2	2	2	2
50	1	38	4	4	2	1.78	60	113	77	2	2	1	2	2	2
51	2	35	3	6	2	1.6	60	128	80	2	2	2	2	2	2
52	1	45	3	9	2	1.78	77	130	80	2	2	2	2	2	2
53	1	19	3	3	1	1.7	75	120	80	2	2	1	1	2	2
54	2	19	3	6	2	1.61	64	120	80	2	2	1	2	2	2
55	1	47	2	9	2	1.7	88	129	80	1	1	2	2	2	2
56	2	21	3	2	1	1.58	65	124	80	2	2	2	1	2	2
57	1	40	4	4	2	1.71	70	120	75	2	2	1	2	2	2
58	2	35	2	2	2	1.58	67	146	96	2	2	1	1	2	2
59	1	58	2	9	2	1.77	88	104	61	2	2	1	1	2	2
60	1	44	2	2	2	1.57	59	120	66	2	2	1	1	2	2
61	2	20	3	3	1	1.67	46	111	80	2	2	1	1	2	2
62	1	70	3	9	2	1.69	82	140	60	2	1	1	2	2	2
63	2	29	2	2	2	1.55	83	94	60	1	1	1	2	1	2
64	1	31	4	4	1	1.68	72	100	68	2	2	1	1	2	2
65	2	48	1	2	2	1.64	89	147	91	2	2	1	1	2	2
66	2	20	1	1	2	1.54	50	92	60	2	2	2	2	2	2
67	1	25	3	8	2	1.77	95	139	84	2	2	2	2	2	2
68	1	25	2	1	2	1.77	60	129	67	2	2	2	2	2	1
69	2	35	2	2	2	1.7	53	120	85	2	2	1	1	2	2
70	2	22	3	3	1	1.72	57	122	78	2	2	2	2	2	2
71	2	26	3	1	2	1.64	61	123	69	2	2	1	2	2	2
72	2	16	3	3	1	1.6	48	120	78	2	2	2	1	2	2
73	1	52	3	4	2	1.72	69	120	80	2	2	1	1	2	2
74	2	47	2	6	2	1.61	70	129	82	2	2	1	1	2	2
75	2	40	2	1	2	1.6	58	125	70	2	1	2	2	2	2
76	1	15	3	3	1	1.7	58	94	61	2	2	1	2	2	2
77	2	23	3	3	1	1.57	51	110	69	2	1	1	1	2	2
78	2	22	3	3	2	1.58	55	125	69	2	1	2	2	2	2
79	1	29	1	1	1	1.64	57	123	80	2	2	1	1	2	2
80	2	17	3	3	1	1.64	70	138	99	2	2	2	2	2	2
81	1	17	3	3	1	1.58	58	127	78	2	2	2	2	2	2
82	1	17	3	3	1	1.56	54	124	80	2	2	2	2	2	2
83	1	34	2	1	2	1.68	60	116	64	2	2	2	2	2	2
84	2	23	2	2	2	1.62	87	116	83	2	1	1	1	2	2
85	1	38	4	4	2	1.67	89	112	80	2	1	1	1	2	2
86	2	27	1	1	2	1.51	82	126	80	2	2	1	1	2	2
87	1	16	3	3	1	1.67	57	124	80	2	2	1	1	2	2
88	2	50	1	2	2	1.57	67	120	80	2	2	1	1	2	2
89	2	23	3	3	1	1.62	54	120	80	2	1	1	2	2	2
90	1	22	3	3	1	1.78	75	120	80	2	2	2	2	2	2
91	2	55	2	9	2	1.63	80	100	58	1	2	1	2	2	2
92	2	32	2	1	2	1.65	87	123	79	2	2	2	2	2	2
93	1	19	3	3	1	1.8	74	120	80	2	2	1	1	2	2
94	1	29	4	4	2	1.73	65	130	80	2	2	1	1	2	2
95	2	55	1	6	2	1.6	93	183	107	2	2	1	2	2	2
96	1	19	3	3	1	1.69	54	120	80	2	2	1	1	2	2
97	1	55	1	1	2	1.66	64	120	80	2	2	2	2	2	2
98	2	45	1	9	2	1.58	45	120	80	2	2	1	2	2	2
99	1	60	1	7	2	1.65	73	154	79	1	2	1	1	2	2
100	1	23	4	3	1	1.68	61	120	80	2	2	1	1	2	2
101	1	36	3	4	4	1.7	63	120	80	2	2	1	2	2	2
102	2	30	3	6	2	1.62	63	130	91	2	1	1	2	2	2
103	1	31	3	1	1	1.65	55	120	80	1	1	1	2	2	2
104	1	59	2	2	2	1.59	65	120	80	1	2	1	1	2	2
105	1	23	4	3	1	1.72	54	140	88	2	2	1	2	2	2
106	1	38	4	4	2	1.72	78	169	100	2	1	1	2	2	2
107	1	24	4	3	1	1.85	80	120	80	2	1	1	2	2	2
108	2	16	3	3	1	1.66	56	120	80	2	1	1	1	2	2
109	2	35	3	2	2	1.65	62	125	86	2	2	1	1	2	2
110	1	30	4	4	1	1.76	73	120	80	2	1	1	1	2	2
111	2	55	1	2	2	1.6	75	112	75	2	2	1	2	2	2
112	2	31	2	1	2	1.72	69	128	80	2	2	1	1	2	2
113	2	33	3	8	1	1.6	42	120	80	2	2	1	2	2	2
114	2	21	4	3	1	1.67	62	130	88	2	2	1	1	2	2
115	2	18	3	3	1	1.72	51	123	67	2	2	2	2	2	2
116	2	17	2	1	1	1.62	48	110	66	2	2	1	2	2	2
117	2	16	3	3	1	1.62	42	120	70	2	2	1	1	2	2
118	2	16	3	3	1	1.6	46	106	69	2	2	1	1	2	2
119	1	35	3	4	2	1.71	74	130	71	2	2	1	1	2	2
120	2	19	4	8	1	1.63	55	135	73	2	1	1	1	2	2
121	1	34	2	1	1	1.68	72	120	80	1	2	1	1	1	2
122	1	45	3	4	2	1.63	61	127	63	2	2	1	1	2	2
123	2	22	4	8	1	1.67	59	113	80	2	2	1	1	2	2
124	2	24	2	2	2	1.57	53	96	53	2	2	1	2	2	2
125	2	35	2	2	2	1.61	53	103	71	2	2	1	1	2	2
126	1	56	3	2	2	1.75	85	106	71	2	2	1	1	2	2
127	1	19	3	3	1	1.74	61	132	64	1	1	1	1	2	2
128	2	38	3	2	2	1.64	63	120	80	2	1	1	1	1	2
129	2	25	4	3	2	1.63	61	110	70	2	2	1	1	2	2
130	2	30	2	2	2	1.66	51	103	64	2	2	1	2	2	2
131	2	28	2	1	1	1.56	72	108	61	2	1	1	2	2	2
132	1	40	3	2	2	1.72	76	116	79	2	2	1	1	2	2
133	2	32	3	3	1	1.52	41	97	59	2	2	1	2	2	2
134	2	22	2	2	2	1.61	62	107	68	2	2	1	2	2	2
135	1	30	1	1	1	1.74	74	120	80	2	1	2	1	2	2
136	2	21	3	1	1	1.53	68	124	92	2	2	1	1	2	2
137	2	20	4	3	1	1.61	55	120	80	2	2	2	2	2	2
138	2	20	2	2	3	1.55	55	105	56	2	2	1	2	2	2
139	1	23	4	3	1	1.75	67	120	80	2	2	1	1	2	2
140	1	18	3	1	1	1.67	46	120	80	2	2	1	1	2	2
141	1	26	4	3	1	1.76	69	120	80	2	2	1	2	2	2
142	1	27	4	8	1	1.79	73	120	80	2	2	1	2	2	2
143	2	32	4	4	1	1.58	53	91	67	2	1	1	2	2	2
144	2	30	1	2	4	1.5	55	118	82	2	2	1	2	2	2
145	2	31	2	2	2	1.66	75	107	70	2	2	1	1	2	2
146	2	17	3	3	1	1.65	49	97	72	2	2	1	2	2	2
147	1	26	3	1	1	1.86	74	120	80	2	2	2	1	1	2
148	2	22	1	1	1	1.56	57	120	80	2	2	1	2	2	2
149	2	22	2	1	1	1.59	59	120	80	2	2	2	2	2	2
150	2	40	1	2	2	1.62	55	120	80	2	2	1	1	2	2
151	2	26	3	2	2	1.59	62	126	87	2	2	2	1	2	2
152	1	19	3	3	1	1.81	67	126	68	2	2	1	1	2	2
153	1	20	3	3	1	1.75	63	120	80	2	2	1	1	2	2
154	2	25	1	1	2	1.63	57	120	80	2	2	1	2	2	2
155	1	19	3	1	1	1.66	68	120	80	2	2	1	2	2	2
156	2	19	2	1	2	1.63	59	120	80	2	2	1	2	2	2
157	1	29	2	2	1	1.74	63	128	82	2	1	2	2	2	2
158	2	42	1	2	2	1.56	84	117	92	2	2	1	2	1	2
159	1	51	3	9	2	1.68	67	193	120	2	1	2	2	2	2
160	2	20	2	2	2	1.73	75	118	70	2	2	1	2	2	2
161	2	21	1	2	2	1.6	45	142	100	2	2	1	1	2	2
162	2	45	1	2	2	1.58	51	155	85	2	2	2	2	2	2
163	2	26	3	4	1	1.6	68	125	80	2	1	2	2	1	2
164	1	21	3	3	1	1.74	61	137	87	2	1	2	1	2	2
165	1	22	2	1	1	1.76	62	103	62	2	2	1	1	2	2
166	2	30	1	2	2	1.68	81	110	80	2	2	1	2	2	2
167	2	25	3	4	1	1.6	58	110	80	2	2	1	1	2	2
168	1	40	1	1	2	1.65	89	120	70	2	2	1	1	2	2
169	1	45	1	1	2	1.65	81	148	76	2	2	1	1	2	2
170	1	18	3	1	1	1.7	70	120	80	2	2	1	1	2	2
171	1	16	3	3	1	1.47	45	120	80	2	2	1	1	2	2
172	2	38	3	2	2	1.64	67	120	80	2	2	1	1	2	2
173	1	26	4	3	1	1.7	61	120	80	2	2	1	1	2	2
174	1	18	4	3	1	1.6	55	120	80	2	2	1	1	2	2
175	1	48	3	1	2	1.87	90	190	110	1	2	1	1	2	2
176	1	16	3	3	1	1.6	51	120	80	2	2	1	1	2	2
177	1	16	2	1	1	1.74	74	120	80	2	2	1	1	2	2
178	2	16	3	1	1	1.56	70	120	80	2	2	1	2	2	2
179	2	21	3	4	3	1.58	55	107	60	2	2	1	2	2	2
180	1	20	3	3	1	1.7	55	93	60	2	2	1	2	2	2
181	1	34	3	2	2	1.61	76	108	71	2	2	1	2	2	2
182	2	25	2	1	2	1.56	55	96	74	2	2	1	2	2	2
183	2	25	2	1	2	1.6	75	134	99	2	2	1	2	2	2
184	2	19	2	2	3	1.66	67	98	65	2	2	1	2	2	2
185	2	28	3	4	3	1.53	69	100	78	2	2	1	2	2	2
186	2	15	3	3	1	1.56	60	120	80	1	2	1	2	2	2
187	2	47	3	6	2	1.7	103	130	93	2	2	1	2	2	2
188	1	34	3	2	2	1.72	59	120	80	2	2	1	1	2	2
189	1	29	2	1	2	1.76	93	110	67	2	2	1	2	2	2
190	1	36	3	2	2	1.73	76	110	68	2	2	1	1	2	2
191	1	69	3	4	2	1.6	45	110	63	1	2	1	2	2	2
192	2	30	3	4	2	1.53	89	110	60	2	2	1	1	2	2
193	2	47	1	2	2	1.65	80	111	78	2	2	1	1	2	2
194	1	20	4	3	1	1.73	65	130	72	2	1	1	1	2	2
195	2	28	3	4	2	1.61	57	108	80	2	1	1	2	2	2
196	1	48	2	1	2	1.69	76	135	75	2	2	1	2	1	2
197	1	15	3	3	1	1.58	46	125	89	2	2	1	1	2	2
198	1	19	3	1	1	1.67	65	120	80	2	1	1	2	2	2
199	1	22	3	1	2	1.65	65	120	80	2	2	1	1	2	2
200	1	23	3	8	1	1.8	58	120	80	2	2	1	1	2	2
201	1	66	3	7	2	1.65	75	170	97	2	2	1	1	2	2
202	1	37	3	1	2	1.7	55	161	98	2	2	2	2	2	2
202	1	37	3	1	2	1.7	55	161	98	2	2	2	2	2	2
203	2	26	3	2	2	1.59	65	107	92	2	2	2	2	2	2
204	2	52	1	2	2	1.67	64	137	84	2	1	1	1	2	2
204	2	52	1	2	2	1.67	64	137	84	2	1	1	1	2	2
205	1	24	2	1	1	1.76	57	122	87	2	1	1	1	2	2
206	2	26	2	1	2	1.56	42	101	66	2	1	1	1	2	2
207	2	23	1	2	2	1.61	55	115	70	2	2	1	1	2	2
208	2	15	3	3	1	1.51	38	110	74	2	1	1	1	2	2
209	1	18	3	3	1	1.74	61	123	70	1	1	1	1	1	2
210	2	28	3	4	2	1.62	57	96	61	2	1	1	2	2	2
211	1	34	4	4	3	1.79	80	130	90	2	1	1	2	2	2
212	2	27	2	1	3	1.55	69	108	60	2	2	1	2	2	2
213	2	45	3	6	2	1.64	52	128	80	2	2	1	1	2	2
214	2	21	2	1	1	1.61	64	113	66	2	2	1	2	2	2
215	2	15	2	1	1	1.6	56	125	86	2	2	1	2	2	2
216	2	24	3	4	1	1.62	52	132	82	2	2	1	1	2	2
217	2	27	3	4	2	1.66	86	111	73	2	2	1	2	2	2
218	1	24	4	3	1	1.67	63	123	81	2	2	1	2	2	2
219	1	18	3	3	1	1.64	68	136	114	2	2	2	2	2	2
220	1	32	3	3	1	1.75	67	95	67	2	2	1	1	2	2
221	2	18	2	1	3	1.42	58	149	98	2	2	1	2	2	2
222	1	21	3	3	1	1.65	54	157	79	2	2	1	2	2	2
223	2	33	3	6	2	1.64	71	133	94	2	2	1	2	2	2
223	2	34	3	2	2	1.73	77	132	84	2	2	1	2	2	2
224	2	28	3	1	2	1.72	54	111	75	2	2	1	2	2	2
225	1	19	3	3	1	1.7	65	120	80	2	2	1	2	1	2
226	2	27	1	6	2	1.48	75	120	70	2	2	1	2	2	2
227	2	31	2	2	3	1.66	73	119	78	2	2	1	2	2	2
228	2	24	2	1	2	1.56	55	103	60	2	2	1	2	2	2
229	2	80	1	6	2	1.61	82	111	78	2	2	2	2	1	2
230	2	15	3	3	1	1.57	41	108	68	2	2	1	1	2	2
231	1	15	3	3	1	1.65	42	122	70	2	2	1	1	2	2
232	1	15	3	3	1	1.66	47	110	75	2	2	1	1	2	2
233	1	25	4	3	1	1.64	54	132	88	2	2	1	2	2	2
234	1	58	4	7	2	1.72	64	126	81	2	2	1	2	2	2
235	1	55	3	1	2	1.62	44	112	71	1	2	1	2	2	2
236	1	53	3	2	2	1.63	56	133	88	1	1	1	2	2	2
237	1	23	3	3	1	1.64	55	120	80	2	2	1	1	2	2
238	1	16	3	3	1	1.7	57	120	80	2	2	1	1	2	2
240	2	19	1	1	1	1.62	50	120	80	2	2	2	2	2	1
241	2	18	3	3	1	1.55	52	120	80	2	2	1	1	2	2
242	2	29	4	4	2	1.57	67	129	93	2	2	1	2	2	2
243	1	59	2	7	2	1.8	52	108	73	2	2	2	2	2	1
244	2	21	3	3	1	1.61	64	114	69	2	2	2	2	2	2
245	2	38	1	2	2	1.6	98	120	80	2	2	2	2	2	2
246	2	34	2	2	2	1.65	74	115	81	2	2	2	2	2	2
247	2	52	1	2	2	1.69	74	120	80	2	2	2	2	2	2
248	1	20	3	3	1	1.71	60	120	80	2	2	1	2	2	2
249	1	16	2	3	1	1.69	50	120	80	2	2	2	1	2	2
250	1	18	3	3	1	1.72	50	120	83	2	2	2	2	2	2
251	1	46	4	9	2	1.79	105	182	111	2	1	2	2	2	2
252	2	26	1	2	2	1.62	63	117	80	2	2	2	2	2	2
253	2	23	2	2	2	1.61	62	120	80	2	2	1	1	2	2
254	1	23	3	1	1	1.76	64	131	85	2	2	1	1	2	2
255	1	18	3	3	1	1.71	51	109	85	2	2	2	1	2	2
256	1	42	3	1	2	1.66	67	151	91	1	2	1	2	2	2
257	1	48	2	4	2	1.79	79	185	125	1	2	1	1	2	2
258	1	31	4	4	1	1.8	66	110	70	2	2	2	1	2	2
259	2	40	1	2	2	1.64	58	191	109	2	2	1	1	2	2
260	2	26	3	2	2	1.59	46	120	80	2	2	1	1	2	2
261	2	22	2	6	2	1.54	68	118	67	2	1	1	2	2	2
262	2	21	3	3	1	1.64	83	141	92	2	2	1	2	2	2
263	1	64	2	7	2	1.75	59	93	73	1	2	1	1	2	2
264	2	23	3	6	2	1.64	55	106	60	1	2	2	1	2	2
265	1	50	4	4	2	1.64	70	130	80	2	2	2	2	2	2
266	1	27	2	2	2	1.61	63	127	76	2	2	2	2	2	2
267	1	35	4	1	2	1.72	70	110	68	2	2	2	1	2	2
268	1	56	4	7	2	1.69	64	110	72	2	2	1	2	2	1
269	2	23	2	1	2	1.66	70	120	80	2	1	2	2	2	2
270	1	27	4	4	1	1.73	62	120	80	2	2	1	2	2	2
271	1	22	2	1	1	1.76	62	122	78	2	2	2	2	2	2
272	2	39	2	1	2	1.57	82	118	70	2	2	2	2	2	2
273	1	25	2	3	1	1.81	70	131	80	2	2	2	2	2	2
274	1	32	3	1	2	1.77	69	120	80	2	1	1	2	2	2
275	1	40	2	1	2	1.71	76	94	67	2	2	1	2	2	2
276	1	32	4	4	2	1.71	57	109	68	2	2	1	1	2	2
277	2	19	3	2	2	1.69	51	120	80	2	1	1	1	2	2
278	1	24	4	3	1	1.71	59	120	80	2	2	1	2	2	2
279	1	17	3	3	1	1.71	60	120	80	2	2	1	1	2	2
280	2	33	2	2	2	1.58	65	120	80	2	2	1	1	2	2
281	2	24	3	2	2	1.61	61	119	73	2	2	1	2	2	2
282	2	37	1	2	2	1.59	81	124	86	2	2	1	2	2	2
283	1	20	3	3	1	1.68	57	120	85	2	2	1	1	2	2
284	2	32	1	1	2	1.58	63	120	80	2	2	1	1	2	2
285	2	15	3	3	1	1.58	45	120	80	2	1	1	1	2	2
286	1	25	3	5	1	1.72	60	120	80	2	2	1	2	2	2
287	2	27	1	2	1	1.59	58	110	69	2	2	1	1	2	2
288	1	18	2	1	1	1.66	55	120	80	2	2	1	2	2	2
289	2	34	3	8	2	1.72	79	110	87	2	1	1	2	2	1
290	1	20	4	4	1	1.72	59	123	68	2	2	2	1	2	2
291	2	30	2	2	2	1.65	68	94	68	2	2	1	2	2	2
292	1	27	2	1	2	1.85	63	120	80	2	2	2	2	2	2
293	2	19	2	2	2	1.54	47	120	80	2	2	2	2	2	2
294	1	31	2	2	2	1.73	81	120	80	2	2	2	2	2	2
295	2	25	3	6	1	1.76	70	110	60	2	2	2	2	2	2
296	2	16	2	1	1	1.64	52	120	80	2	2	2	2	2	2
297	1	16	3	3	1	1.75	51	120	80	2	2	2	1	2	2
298	1	53	3	4	2	1.66	63	120	80	2	1	2	2	2	2
299	2	37	2	2	2	1.76	97	120	80	2	1	1	2	2	2
300	1	22	3	1	1	1.72	56	120	80	1	2	2	1	2	2
301	1	20	2	3	1	1.78	61	120	80	2	2	2	2	2	2
302	1	20	2	3	1	1.78	71	120	80	2	2	2	2	2	2
303	2	52	2	2	2	1.61	85	146	98	2	2	1	1	2	2
304	1	23	4	3	1	1.72	67	110	69	2	1	1	1	2	2
305	1	23	3	3	1	1.74	60	120	80	2	2	1	1	2	2
306	1	18	3	3	1	1.58	59	120	80	2	2	1	1	2	2
307	2	23	1	1	2	1.67	95	120	80	2	2	1	1	2	2
308	2	17	3	3	1	1.67	78	136	109	2	2	1	1	2	2
309	2	27	4	8	2	1.65	63	120	80	2	2	1	2	2	2
310	2	25	3	4	1	1.52	69	120	80	2	2	2	2	2	2
311	2	50	1	2	2	1.61	71	123	80	2	2	1	2	2	2
312	1	21	3	3	1	1.73	55	141	96	2	2	1	1	2	2
314	1	55	1	5	2	1.74	80	110	71	2	2	2	2	2	2
315	2	57	1	2	2	1.51	89	136	83	2	2	2	2	2	2
316	2	35	1	2	2	1.62	65	120	80	2	2	1	1	2	2
317	2	40	1	2	2	1.54	75	120	80	2	2	1	1	2	2
318	2	43	3	2	2	1.68	97	110	61	2	1	1	2	2	2
319	2	18	3	3	1	1.64	65	107	70	2	2	1	1	2	2
320	1	24	3	3	1	1.75	56	140	70	2	2	1	1	2	2
321	1	15	3	3	1	1.65	45	120	80	2	2	1	1	2	2
322	2	30	1	6	2	1.57	61	120	80	2	2	1	2	2	2
323	1	23	4	3	1	1.83	81	120	80	2	2	1	1	2	2
324	1	25	4	3	1	1.74	60	120	80	2	2	2	1	2	2
325	1	47	1	1	2	1.84	95	130	60	2	2	1	1	2	2
326	2	45	2	1	2	1.67	108	157	108	2	2	2	1	2	2
327	1	45	3	4	2	1.83	67	117	63	2	2	1	1	2	2
328	2	32	3	2	2	1.62	62	129	90	2	2	1	1	2	2
329	2	48	1	2	2	1.5	78	112	78	2	2	1	1	2	2
330	2	63	1	2	2	1.53	58	136	99	2	2	1	2	1	2
331	2	18	1	1	1	1.61	48	105	68	2	2	1	2	2	2
332	2	20	3	3	1	1.6	45	128	80	2	2	1	2	2	2
333	2	35	2	2	2	1.6	78	120	80	2	2	2	2	2	2
334	1	29	4	4	3	1.66	46	114	93	2	2	2	2	2	2
335	2	25	1	8	2	1.58	63	120	80	2	2	2	2	1	2
336	1	25	4	4	3	1.71	63	93	66	2	2	1	2	2	2
337	2	26	3	4	3	1.57	50	131	82	2	2	2	2	2	2
338	1	17	3	3	1	1.74	57	121	81	2	2	2	2	2	2
339	1	51	2	2	2	1.73	57	117	91	2	2	2	2	2	2
340	2	35	1	2	2	1.58	59	128	80	2	2	2	1	2	2
341	2	25	2	1	2	1.66	49	120	80	2	2	1	2	2	2
342	2	28	3	2	2	1.6	89	120	80	2	2	1	2	2	2
343	1	25	4	4	1	1.81	54	108	76	2	2	2	1	2	2
344	2	23	4	8	2	1.68	55	135	79	2	2	1	1	2	2
345	2	55	1	2	2	1.57	73	147	96	2	2	1	1	2	2
346	2	38	2	2	2	1.64	50	110	69	2	2	1	1	2	2
347	1	75	3	7	2	1.72	66	136	76	2	1	1	1	2	1
348	2	42	1	2	2	1.58	66	112	82	2	2	1	1	2	1
349	2	22	2	9	1	1.6	48	92	62	2	2	1	1	2	2
350	1	24	4	3	1	1.69	75	123	89	2	2	1	1	2	2
351	2	25	1	6	2	1.42	49	105	68	2	2	1	1	2	2
352	2	42	1	2	2	1.65	75	114	72	2	2	1	2	2	2
353	2	28	3	3	3	1.59	50	104	68	2	2	1	1	2	2
354	1	31	3	1	1	1.75	65	125	79	2	1	1	1	2	2
355	1	22	3	3	1	1.69	59	122	87	2	1	1	1	2	2
356	1	19	3	3	1	1.65	65	123	69	2	1	1	1	2	2
357	1	29	4	3	1	1.63	50	122	79	2	2	1	1	2	2
358	2	30	3	3	2	1.64	78	141	100	2	2	1	2	2	2
359	1	53	4	4	2	1.77	84	142	92	2	2	2	2	2	2
360	2	19	3	3	1	1.54	62	95	75	2	2	1	2	2	2
361	1	42	3	4	2	1.65	66	180	110	2	2	1	1	2	2
362	2	60	1	6	2	1.66	60	115	84	2	2	1	1	2	2
363	2	26	3	4	2	1.6	50	96	65	2	2	1	2	2	2
364	1	21	3	3	1	1.7	69	116	84	2	2	1	1	2	2
365	2	37	1	2	2	1.65	65	110	55	2	2	1	1	2	2
366	2	30	1	2	2	1.66	98	93	61	2	2	1	1	2	2
367	1	25	1	1	1	1.7	72	106	74	2	2	1	2	2	2
368	2	18	3	3	1	1.63	53	98	71	2	2	2	2	2	2
369	1	22	4	3	1	1.57	56	106	73	2	2	2	1	2	2
370	1	16	3	3	1	1.69	54	113	83	2	2	2	1	1	2
371	1	68	2	1	2	1.62	44	94	73	2	1	2	2	2	2
372	1	37	2	1	2	1.81	69	104	64	2	1	2	2	2	2
373	2	43	2	2	2	1.6	63	113	80	2	2	2	2	2	2
374	2	18	2	3	1	1.7	81	123	79	2	2	1	2	2	1
375	2	55	1	2	2	1.64	55	96	61	2	2	2	2	2	2
376	1	20	2	8	2	1.61	52	120	80	2	2	1	2	2	2
377	2	57	4	7	2	1.56	64	122	84	2	2	1	1	2	2
378	2	23	1	4	1	1.62	58	126	68	2	2	2	1	2	2
379	1	19	3	3	1	1.68	69	120	80	2	2	1	1	2	2
380	2	22	4	3	1	1.54	68	120	80	2	2	1	1	2	2
381	2	28	1	6	2	1.56	70	119	95	2	2	1	2	2	2
382	2	35	1	2	2	1.55	50	133	90	2	2	1	1	2	2
383	1	33	4	4	2	1.6	69	146	99	2	2	1	1	2	2
384	2	30	1	6	2	1.51	65	120	80	2	2	1	2	2	2
385	1	22	2	1	1	1.59	59	120	80	2	2	1	1	2	2
386	1	29	4	4	2	1.74	65	130	80	2	2	2	2	2	2
387	2	57	1	2	2	1.71	79	134	70	2	2	1	1	2	2
388	2	51	2	2	2	1.56	71	168	82	2	2	2	1	1	2
389	1	20	3	1	1	1.72	741	120	80	2	2	2	2	2	2
390	2	16	3	3	1	1.61	47	120	80	2	2	2	1	2	2
391	2	27	4	3	1	1.58	63	130	90	2	2	1	1	2	2
392	1	16	3	3	1	1.76	67	110	60	2	2	2	1	2	2
393	1	72	1	5	2	1.54	57	163	77	2	1	1	1	2	1
394	1	50	3	4	2	1.67	75	139	80	2	1	1	1	2	2
395	1	16	3	3	1	1.72	58	160	87	2	2	2	1	2	2
396	2	20	3	3	1	1.55	84	115	90	2	2	1	1	2	2
397	2	30	1	2	2	1.66	54	117	72	2	2	1	1	2	2
398	1	16	3	3	1	1.77	60	129	80	2	1	1	1	2	2
399	1	30	4	5	1	1.69	65	130	83	2	2	1	1	2	2
400	2	23	2	2	2	1.62	80	129	67	2	2	1	1	2	2
401	1	31	4	3	2	1.78	60	114	74	2	1	1	1	2	2
402	2	25	3	2	2	1.66	60	147	100	2	2	1	2	2	2
403	2	19	3	3	1	1.59	59	118	70	2	2	1	2	2	2
404	1	16	3	8	1	1.67	63	135	63	2	2	1	1	2	2
405	2	40	3	2	2	1.65	110	127	75	2	2	1	1	2	2
406	1	48	1	9	2	1.69	110	127	69	1	1	2	1	1	2
407	2	42	3	4	2	1.51	90	111	76	2	2	1	1	2	2
408	1	16	3	3	1	1.68	65	120	80	2	1	1	1	2	2
409	1	18	3	3	1	1.83	63	120	80	2	2	1	1	2	2
410	1	20	3	1	1	1.78	65	123	65	2	2	1	1	2	2
411	1	38	4	4	2	1.86	87	122	78	1	1	1	1	2	2
412	2	24	3	2	2	1.57	55	122	76	2	2	1	1	2	2
413	2	77	1	6	2	1.55	65	192	102	2	2	2	2	2	2
414	2	29	2	6	2	1.56	92	139	91	2	1	2	2	2	2
415	2	38	2	2	2	1.65	111	185	95	2	2	1	1	2	2
416	2	18	3	6	2	1.6	65	124	61	2	2	1	1	2	2
417	2	20	2	1	2	1.56	73	124	84	2	1	1	2	2	2
418	2	25	1	6	2	1.52	80	117	62	2	2	1	2	2	2
419	2	16	3	6	2	1.59	65	127	66	2	2	1	2	2	2
420	2	15	2	6	2	1.56	61	123	75	2	2	1	2	2	2
422	2	18	1	6	2	1.65	61	127	80	2	2	1	2	2	2
423	2	31	1	6	2	1.62	90	183	113	2	2	1	2	2	2
424	2	22	1	1	2	1.51	58	117	75	2	2	1	1	2	2
425	2	40	2	1	2	1.61	90	146	106	2	2	1	2	2	2
426	2	18	3	1	1	1.54	51	120	80	2	2	1	2	2	2
427	2	47	2	2	2	1.53	64	112	80	2	2	2	2	2	2
428	2	50	2	2	2	1.51	62	133	94	1	2	1	2	2	2
429	1	27	2	9	2	1.81	77	132	69	2	1	1	1	1	2
430	1	26	4	3	1	1.65	50	125	82	2	2	1	1	2	2
431	1	23	3	4	1	1.77	71	129	73	2	2	2	2	2	2
432	2	16	3	3	1	1.61	65	128	71	2	1	2	1	2	2
433	1	23	4	3	1	1.61	57	120	69	2	1	1	1	2	2
434	2	43	1	2	2	1.58	55	130	74	2	2	2	2	2	2
435	1	26	3	1	2	1.75	60	127	77	2	2	2	1	2	2
436	1	62	2	7	2	1.83	76	166	96	2	2	2	1	2	2
437	1	27	3	4	1	1.7	67	142	93	2	2	1	1	2	2
438	1	23	2	1	2	1.7	62	133	104	2	1	2	2	2	2
439	1	21	4	3	1	1.81	64	128	66	2	2	2	1	2	2
440	1	24	2	2	1	1.66	55	123	60	2	2	1	2	2	2
441	2	30	2	1	2	1.6	65	115	70	2	2	1	1	2	2
442	2	15	2	1	1	1.66	51	125	80	2	2	2	2	2	2
443	2	27	1	1	2	1.67	59	92	53	2	1	1	2	2	2
444	1	65	1	4	2	1.62	70	128	83	2	2	2	2	2	2
445	2	50	3	4	2	1.67	80	93	60	2	2	2	1	2	2
446	2	20	3	2	1	1.65	87	119	80	2	1	1	1	2	2
447	2	99	1	8	4	1.52	55	120	80	2	2	1	2	2	2
448	2	22	3	6	2	1.68	75	98	60	2	1	1	1	2	2
449	1	17	3	1	1	1.66	60	109	60	2	1	1	1	2	2
450	2	20	2	1	1	1.63	60	107	70	2	1	1	1	2	2
451	1	31	3	9	1	1.84	70	149	97	2	2	1	2	2	2
452	1	60	2	9	2	1.7	84	128	80	2	2	1	2	2	2
454	2	17	3	3	1	1.61	62	120	80	2	2	1	2	2	2
455	1	23	2	2	1	1.68	61	120	83	2	1	1	2	2	2
456	2	25	4	2	2	1.53	50	120	80	2	2	2	2	2	2
457	1	20	3	3	1	1.6	55	120	80	2	2	2	2	2	2
458	2	42	1	2	2	1.6	55	91	60	2	2	1	2	2	2
459	2	15	3	3	1	1.6	45	120	70	2	2	2	1	2	2
460	1	24	2	9	1	1.78	76	120	80	2	2	1	1	2	2
461	2	30	2	2	2	1.64	47	110	89	2	2	1	1	2	2
462	1	24	2	1	1	1.87	83	120	80	2	2	2	1	2	2
463	1	19	3	3	1	1.7	69	120	80	2	2	1	1	2	2
464	1	22	1	1	1	1.66	76	120	80	2	2	1	1	2	2
465	1	30	3	8	2	1.72	45	120	80	1	2	1	2	2	2
466	1	30	2	1	2	1.71	59	120	80	1	2	1	1	2	2
467	1	20	3	3	1	1.67	55	120	80	2	2	2	2	2	2
468	2	31	1	2	2	1.61	57	120	80	2	2	2	2	2	2
469	1	16	2	3	1	1.69	57	120	80	2	2	2	1	2	2
470	2	76	1	2	2	1.69	54	136	94	1	2	2	2	2	2
471	2	38	2	2	3	1.51	51	120	80	2	2	2	2	2	2
472	1	35	1	1	2	1.68	65	120	80	2	2	2	2	2	2
473	2	31	1	1	3	1.56	66	120	80	2	2	2	2	1	2
474	1	22	1	1	1	1.7	54	120	80	2	1	2	2	2	2
475	2	59	3	7	2	1.58	67	120	80	2	2	1	2	2	2
476	2	43	2	2	2	1.58	57	131	77	2	2	2	2	2	2
477	2	31	1	2	2	1.58	60	139	89	2	2	2	2	2	2
478	2	17	3	3	1	1.6	55	100	62	2	2	1	1	2	2
479	1	46	2	2	2	1.75	72	130	89	2	2	1	2	2	2
480	2	70	1	2	2	1.56	42	150	90	2	2	2	2	2	2
481	2	42	2	2	2	1.52	96	140	70	2	2	1	2	2	2
482	2	41	3	6	2	1.62	64	176	109	2	1	1	2	2	2
483	2	50	1	2	4	1.54	56	156	95	2	2	1	1	2	2
484	2	35	2	2	2	1.67	111	114	70	2	2	1	1	2	2
485	2	23	2	2	2	1.65	63	120	74	2	2	2	1	2	2
486	2	35	1	6	2	1.54	66	161	109	2	2	2	2	2	2
487	2	70	1	6	2	1.69	63	124	83	2	2	2	2	2	2
488	2	18	3	3	2	1.59	49	140	89	2	2	1	1	2	2
490	2	18	3	3	1	1.67	57	115	77	2	2	2	2	2	2
491	1	25	1	1	1	1.62	59	115	69	2	1	1	2	2	2
492	1	40	2	1	2	1.68	78	158	81	2	2	1	1	2	2
493	2	21	3	2	1	1.66	45	116	76	2	2	1	1	2	2
494	2	25	4	3	1	1.55	61	133	89	2	2	1	2	2	2
495	2	47	1	2	2	1.58	70	156	76	2	2	2	2	2	2
496	2	35	1	6	2	1.74	104	142	95	2	2	1	2	2	2
496	2	35	1	6	2	1.74	104	142	95	2	2	1	2	2	2
497	1	28	4	2	1	1.71	80	152	92	2	1	1	1	2	2
498	2	23	4	8	1	1.57	46	108	71	2	2	2	2	2	2
499	1	42	1	1	2	1.67	51	132	87	1	1	1	1	2	2
500	1	69	2	1	2	1.8	119	120	82	2	1	1	1	1	2
501	2	27	2	2	2	1.55	75	120	80	2	2	1	2	2	2
502	1	28	1	1	2	1.5	55	120	80	1	1	1	1	2	2
503	1	35	2	1	1	1.89	66	99	68	1	2	1	1	2	2
504	1	26	3	1	1	1.67	64	120	67	2	1	1	1	2	2
505	1	17	1	1	1	1.52	57	102	60	1	2	1	2	2	2
506	1	26	4	3	1	1.6	66	136	93	2	1	1	1	2	2
507	2	32	3	2	2	1.61	55	115	75	2	2	2	2	2	2
508	2	26	2	6	2	1.51	56	120	80	2	2	1	1	1	2
509	2	23	3	6	2	1.63	60	110	74	2	2	1	2	2	2
510	2	90	1	6	2	1.62	601	158	84	2	2	1	1	2	2
511	1	22	4	3	1	1.65	55	110	60	2	2	1	2	2	2
512	2	19	3	3	1	1.6	57	110	70	2	2	2	2	2	2
513	2	21	2	2	1	1.65	59	120	80	2	2	1	2	2	2
514	2	23	3	2	1	1.53	59	118	84	2	2	1	1	2	2
515	2	28	4	3	1	1.8	70	100	60	2	2	1	1	2	2
516	1	30	1	9	2	1.7	80	120	79	1	2	1	1	2	2
517	1	35	1	1	2	1.65	60	100	70	1	2	1	1	2	2
518	1	32	1	1	2	1.8	71	110	60	2	2	1	1	2	2
519	1	26	3	2	1	1.72	64	135	84	2	2	1	1	2	2
520	1	32	3	2	2	1.76	81	100	72	2	2	1	1	2	2
521	1	35	3	4	2	1.68	59	92	73	2	2	1	1	2	2
522	2	33	1	1	2	1.58	65	104	61	2	2	1	2	2	2
523	1	30	2	1	1	1.67	74	105	99	2	2	1	1	2	2
524	2	31	2	1	2	1.52	58	105	81	2	2	1	2	2	2
525	2	36	2	4	2	1.61	86	100	70	2	2	1	2	2	2
526	2	45	1	2	2	1.59	77	122	75	2	2	1	2	2	2
527	2	19	1	8	1	1.64	62	110	61	2	2	1	2	2	2
528	1	45	3	9	2	1.77	86	120	70	1	2	1	2	2	2
529	1	30	1	9	2	1.81	72	137	83	1	2	1	2	2	2
530	1	38	3	1	2	1.7	87	118	67	2	2	1	2	2	2
531	1	32	3	9	2	1.76	90	141	71	2	2	1	2	2	2
532	1	28	3	9	2	1.74	69	109	77	2	2	1	2	2	2
533	1	30	3	9	2	1.73	74	100	80	2	1	1	2	2	2
534	1	31	3	1	2	1.73	66	140	86	2	2	1	2	2	2
535	1	17	3	3	1	1.65	62	110	70	2	2	1	1	2	2
536	1	20	3	3	1	1.56	65	120	80	2	2	2	1	2	2
537	2	20	3	3	1	1.5	55	110	70	2	2	1	1	2	2
538	1	75	3	1	2	1.62	541	116	67	2	2	2	2	2	2
539	2	27	4	4	2	1.61	71	137	98	2	2	1	1	2	2
540	1	26	3	3	1	1.72	68	120	80	2	2	1	1	2	2
541	1	24	3	1	1	1.77	76	110	70	2	2	1	1	2	2
542	2	24	2	1	2	1.5	55	110	75	2	2	1	1	2	2
543	2	60	1	6	2	1.55	76	110	70	2	2	1	1	2	1
544	2	16	3	3	1	1.54	58	120	80	2	2	1	1	2	2
545	1	16	3	3	1	1.65	58	110	70	2	2	1	1	2	2
546	2	17	3	3	1	1.67	67	120	80	2	2	1	1	2	2
547	1	16	3	3	1	1.57	48	120	80	2	2	1	1	2	2
548	2	57	1	5	2	1.67	70	113	60	2	2	1	1	2	2
549	2	25	1	6	2	1.58	73	100	60	2	2	1	1	2	2
550	1	24	4	4	1	1.69	61	138	86	2	2	1	1	2	2
551	1	30	4	2	2	1.68	87	120	86	2	2	1	1	2	2
552	1	25	4	2	1	1.66	70	115	72	2	1	1	1	2	2
553	2	49	1	6	2	1.59	59	124	73	2	1	1	1	2	2
554	1	27	4	3	1	1.7	57	100	60	2	2	1	1	2	2
555	1	26	3	2	1	1.74	63	126	80	2	2	1	2	2	2
556	1	24	2	1	1	1.7	65	130	80	2	2	1	1	2	2
557	1	47	2	9	1	1.79	91	123	87	1	1	1	2	2	2
558	1	29	2	9	2	1.69	80	128	85	1	1	1	2	2	2
559	1	43	3	9	2	1.88	89	100	67	2	2	1	1	2	2
560	2	23	3	8	1	1.73	73	122	75	2	2	1	2	1	1
561	2	21	1	1	1	1.64	61	109	91	2	2	1	2	2	2
562	2	23	1	1	1	1.67	55	102	78	2	2	2	2	2	2
563	2	22	3	1	1	1.64	60	102	87	2	2	2	2	2	2
564	2	21	1	1	3	1.65	61	100	70	2	2	2	2	2	2
565	2	37	1	1	2	1.6	75	100	74	2	2	1	2	2	2
566	2	35	1	2	2	1.6	97	110	63	2	2	1	2	2	2
567	1	16	3	3	1	1.71	72	101	81	2	2	1	1	2	2
568	1	45	2	1	2	1.74	65	108	81	2	2	1	1	2	2
569	1	70	1	1	2	1.7	62	130	80	2	2	1	1	2	2
570	1	33	2	1	2	1.65	69	110	60	1	2	1	1	2	2
571	1	72	2	7	2	1.59	76	160	90	2	2	1	1	2	2
572	2	25	3	3	1	1.52	60	110	80	2	2	1	2	2	2
573	2	30	1	1	2	1.6	70	100	60	2	2	1	1	2	2
574	1	28	3	4	2	1.66	63	109	60	2	2	1	1	2	2
575	1	25	3	4	1	1.68	69	100	61	2	2	1	2	2	2
576	2	40	1	2	2	1.6	78	112	83	2	2	1	1	2	2
577	2	34	1	2	1	1.66	65	133	75	2	2	2	1	2	2
578	1	40	1	1	2	1.61	76	120	80	1	2	1	1	2	2
579	1	30	1	1	2	1.75	96	108	80	1	2	1	2	2	2
580	1	34	1	9	2	1.77	91	110	60	1	2	1	1	2	2
581	1	35	2	2	2	1.67	62	120	80	1	2	1	1	2	2
582	2	22	1	2	1	1.55	67	120	80	2	2	1	2	2	2
583	1	26	4	8	1	1.71	61	130	90	1	1	1	1	2	2
584	2	35	2	2	2	1.56	71	151	92	2	2	1	1	2	2
585	1	60	2	8	2	1.68	56	110	782	2	2	1	2	2	2
586	1	28	2	1	1	1.71	66	111	78	1	2	1	1	2	2
587	1	23	3	1	1	1.72	69	139	78	2	2	1	1	2	2
588	1	34	3	1	2	1.78	76	128	74	2	2	1	1	2	2
589	2	26	2	2	1	1.64	63	130	80	2	2	1	1	2	2
590	2	29	3	6	2	1.58	70	110	80	2	2	1	1	2	2
591	2	37	1	6	2	1.63	125	150	75	2	2	1	2	2	2
592	1	20	3	3	1	1.72	59	110	76	2	2	1	1	2	2
593	1	63	4	7	2	1.73	66	167	92	2	1	1	2	2	2
594	2	72	1	8	4	1.54	60	140	81	2	2	1	1	2	2
595	2	80	1	6	2	1.65	80	120	70	2	2	1	2	2	2
596	2	17	3	3	1	1.66	65	120	60	2	2	1	1	2	2
597	2	24	3	1	1	1.62	55	123	74	2	2	1	1	2	2
598	2	58	2	6	2	1.55	55	219	111	2	2	2	1	2	1
599	2	18	2	2	3	1.68	72	120	80	2	2	2	2	2	2
600	1	18	3	3	1	1.71	68	120	80	2	2	2	2	2	2
601	2	53	3	6	2	1.57	55	113	76	1	1	1	2	2	2
602	2	20	2	8	2	1.68	73	134	71	2	2	1	1	1	2
603	2	50	1	6	2	1.6	98	130	82	2	2	1	2	2	2
604	2	27	1	1	2	1.65	67	122	82	2	2	1	1	2	2
605	2	19	1	6	2	1.71	110	131	109	2	2	2	2	2	2
606	2	45	1	6	2	1.61	72	123	67	2	2	1	2	2	2
607	1	22	2	1	2	1.64	61	135	76	2	2	2	2	2	2
608	2	27	1	6	2	1.7	87	118	80	2	2	2	2	2	2
609	2	25	1	6	2	1.56	70	135	79	2	2	2	2	2	2
610	2	24	4	2	3	1.66	90	100	70	2	2	2	2	2	2
611	1	28	4	3	2	1.78	69	110	70	2	2	1	1	2	2
612	2	20	3	1	2	1.61	54	118	77	2	2	1	2	2	2
613	2	27	2	2	1	1.7	102	122	73	2	2	1	2	1	2
614	1	15	3	3	1	1.54	46	108	57	2	2	1	2	2	2
615	2	50	2	2	2	1.5	57	169	106	2	2	1	1	1	1
616	2	23	3	4	1	1.54	45	90	61	2	2	1	1	2	2
617	2	17	3	3	1	1.53	48	126	82	2	2	2	2	2	2
618	2	30	2	6	2	1.55	60	147	92	2	1	1	2	2	2
619	1	20	3	3	1	1.73	59	111	73	2	1	2	2	2	2
620	2	18	3	3	1	1.52	441	118	77	2	2	1	1	2	2
621	2	37	1	6	2	1.58	51	129	72	2	2	1	1	2	2
622	1	38	2	5	2	1.66	61	110	70	2	2	1	2	2	2
623	2	20	3	1	2	1.57	68	106	67	2	2	1	1	2	2
624	2	20	2	1	1	1.62	59	121	79	2	2	2	2	2	2
625	2	32	1	2	2	1.67	65	106	66	2	2	2	2	2	2
626	2	34	2	2	2	1.51	70	121	80	2	2	1	1	2	2
627	1	32	3	2	1	1.72	62	119	85	2	2	1	1	2	2
628	1	17	2	1	1	1.69	56	114	76	2	2	2	2	2	2
629	1	47	1	8	2	1.68	76	139	106	2	2	2	2	2	2
630	1	23	2	1	2	1.73	64	111	69	2	2	2	2	2	2
631	1	32	1	4	2	1.71	65	137	96	2	1	1	2	2	2
632	1	43	3	2	2	1.66	66	127	87	2	2	2	2	2	2
633	2	30	1	6	2	1.68	97	124	74	2	2	1	2	2	2
634	2	24	2	1	2	1.62	74	128	92	2	2	1	1	2	2
635	1	18	2	1	1	1.79	67	141	71	2	2	1	2	2	2
636	1	39	3	4	2	1.55	55	120	80	2	1	2	2	2	2
637	1	23	3	1	2	1.73	57	124	87	2	2	2	2	2	2
638	1	24	3	8	1	1.7	55	132	84	2	1	1	1	2	2
639	2	28	2	2	2	1.53	69	120	80	2	2	1	2	2	2
640	2	22	4	3	1	1.57	58	91	62	2	2	2	2	2	2
641	2	53	1	2	2	1.65	100	105	97	2	2	1	2	2	2
642	2	65	1	2	2	1.53	54	112	66	2	2	2	2	2	2
643	1	28	4	3	1	1.68	56	120	80	2	1	1	1	1	2
644	2	24	3	2	2	1.64	65	110	68	2	2	1	2	2	2
645	2	33	1	1	2	1.54	40	120	80	2	1	1	2	2	2
646	2	66	2	2	2	1.63	65	138	96	2	2	1	1	2	2
647	1	16	3	3	1	1.67	62	120	80	2	2	1	1	2	2
648	1	22	3	3	1	1.71	61	120	61	2	2	2	2	2	2
649	1	19	4	3	1	1.7	70	568	97	1	2	1	1	2	2
650	1	25	2	1	2	1.78	66	93	63	2	2	2	2	2	2
651	2	26	4	3	1	1.72	57	138	95	2	2	2	2	2	2
652	1	22	3	3	1	1.66	68	91	62	2	2	2	2	2	2
653	2	30	2	2	2	1.67	86	105	83	2	2	1	2	2	2
654	2	18	3	3	1	1.61	52	110	63	2	2	1	2	2	2
655	1	23	4	3	1	1.78	60	122	67	2	2	1	2	2	2
656	1	19	3	3	1	1.77	64	122	82	2	2	1	2	2	2
657	1	19	3	3	1	1.73	63	107	70	2	1	1	1	2	2
658	1	40	3	1	2	1.68	57	102	70	2	1	1	1	2	2
659	2	41	3	1	2	1.58	77	101	64	2	2	1	1	2	2
660	2	30	2	6	2	1.68	81	130	80	2	2	2	2	2	2
661	2	40	1	2	2	1.69	90	110	80	2	2	2	1	2	2
662	1	20	3	3	2	1.64	65	131	98	2	2	1	1	2	2
663	1	24	4	3	1	1.68	64	141	71	2	2	1	2	2	2
664	2	40	1	2	2	1.59	70	157	91	2	2	1	2	2	2
665	2	16	3	3	1	1.6	52	113	68	2	2	1	1	2	2
666	2	25	3	9	2	1.61	64	130	83	2	2	1	1	2	2
667	1	21	3	9	1	1.64	57	144	76	2	2	1	1	2	2
668	2	23	3	1	2	1.57	47	120	80	2	2	1	2	2	1
669	2	38	1	1	2	1.63	75	138	99	2	1	1	1	2	2
670	2	25	3	6	2	1.57	55	109	91	2	2	1	2	2	2
671	2	25	4	2	2	1.7	74	136	85	2	2	1	1	2	2
672	1	18	3	3	1	1.68	55	140	80	2	1	1	1	2	2
673	2	17	3	3	1	1.63	58	117	79	2	2	1	1	2	2
674	2	45	4	2	2	1.8	67	100	80	2	2	1	1	2	2
675	2	27	1	1	2	1.62	41	119	70	2	2	1	1	2	2
676	2	19	3	3	1	1.6	65	132	72	2	2	1	1	2	2
677	2	63	1	6	2	1.58	70	161	96	2	2	2	2	2	2
678	2	27	3	4	2	1.6	43	106	73	2	2	1	1	2	2
679	2	18	3	3	1	1.54	36	102	65	2	2	1	1	2	2
680	2	18	3	3	1	1.52	43	122	86	2	2	1	1	2	2
681	2	30	1	2	2	1.64	76	130	70	2	2	1	1	2	2
682	2	23	3	3	1	1.64	68	120	80	2	2	1	2	2	2
683	1	71	3	7	2	1.6	65	210	109	2	2	1	2	2	2
684	2	27	2	2	2	1.74	74	121	73	2	2	1	1	2	2
685	2	22	3	2	2	1.63	60	124	74	2	2	1	1	2	2
686	2	50	1	2	2	1.55	63	167	108	2	2	1	1	2	2
687	1	18	3	3	1	1.65	62	123	80	2	2	1	1	2	2
688	1	18	3	3	1	1.7	62	124	80	2	2	1	1	2	2
689	2	28	1	2	1	1.63	57	120	80	2	2	1	1	2	2
690	1	24	4	3	1	1.69	54	144	88	2	2	1	1	2	2
691	2	27	1	1	1	1.61	90	130	90	2	2	1	1	2	2
692	1	46	4	4	2	1.71	75	150	105	1	2	1	1	2	2
693	1	23	3	2	2	1.7	69	140	90	2	2	1	1	2	2
694	1	21	3	3	1	1.71	60	130	79	2	2	2	2	2	2
695	2	45	1	6	2	1.62	67	120	80	2	2	1	1	2	2
696	1	22	2	1	1	1.86	79	120	80	2	2	1	1	2	2
697	1	16	3	3	1	1.6	60	120	80	2	2	1	2	2	2
698	2	20	3	4	1	1.61	70	124	80	2	2	1	1	2	2
699	2	45	2	6	2	1.64	85	120	64	2	2	1	1	2	2
700	1	28	4	4	2	1.72	65	125	80	2	2	2	1	2	2
701	1	19	3	3	1	1.67	84	120	80	2	2	2		2	2
702	1	35	3	4	2	1.75	90	150	94	2	2	1	1	1	2
703	1	54	3	4	2	1.75	89	145	79	2	2	1	1	2	2
704	2	50	1	2	2	1.63	81	132	81	2	2	1	1	2	2
705	1	22	4	3	1	1.73	52	105	76	2	1	1	1	2	2
706	1	23	4	3	1	1.71	68	122	66	2	1	1	1	2	2
707	2	23	4	4	4	1.62	46	98	61	2	2	1	1	2	2
708	1	19	3	3	1	1.69	56	133	80	2	2	1	1	2	2
709	1	15	3	3	1	1.55	54	145	69	2	1	1	1	2	2
710	1	15	3	3	1	1.67	55	138	77	2	2	1	2	2	2
711	1	15	3	3	1	1.59	52	126	80	2	2	1	2	2	2
712	2	35	2	2	2	1.69	91	127	70	2	2	1	1	2	2
713	2	22	3	1	1	1.7	69	130	80	2	2	2	2	2	2
714	2	18	3	3	1	1.68	60	131	79	2	2	2	2	2	2
715	2	25	1	2	2	1.58	68	108	78	2	2	2	2	2	2
716	2	36	3	4	2	1.53	78	129	87	2	2	1	2	2	2
717	1	23	3	1	1	1.65	60	122	80	1	1	2	2	2	2
718	1	27	2	1	1	1.7	63	126	80	2	2	1	1	2	2
719	2	16	3	3	1	1.64	54	125	70	2	2	1	2	2	1
720	2	16	3	3	1	1.56	58	139	88	2	2	1	1	2	2
721	1	17	3	3	1	1.69	50	144	78	2	2	1	1	2	2
722	1	36	4	4	2	1.78	39	110	76	2	2	1	1	2	2
723	1	22	2	1	1	1.68	65	113	81	1	1	2	2	2	2
724	1	33	4	1	1	1.74	55	111	66	2	2	1	1	2	2
725	1	17	3	3	1	1.78	62	122	88	2	2	1	1	2	2
726	2	50	1	2	2	1.56	83	138	92	2	2	1	1	2	2
727	2	47	3	2	2	1.52	75	166	110	2	1	1	1	2	2
728	2	30	1	2	2	1.58	45	103	53	2	2	1	1	2	2
729	2	40	1	2	2	1.65	111	114	73	2	2	1	1	2	2
730	2	33	3	6	2	1.58	77	131	87	2	2	1	1	2	2
731	1	17	3	3	1	1.64	57	227	2	2	2	1	2	2	2
732	2	19	2	2	1	1.62	54	110	75	2	2	1	1	2	2
733	1	35	3	9	2	1.75	72	116	58	2	2	1	2	2	2
734	2	26	3	1	2	1.56	73	111	64	2	1	1	1	2	2
735	2	44	1	2	2	1.61	60	106	69	2	2	1	1	2	2
736	2	24	2	2	2	1.53	64	98	66	2	2	1	2	2	2
737	1	56	3	1	2	1.63	70	185	104	2	2	1	2		2
738	1	40	3	2	2	1.64	58	136	86	2	2	1	1	2	2
739	1	28	4	2	1	1.88	67	127	76	2	2	1	2	2	2
740	1	33	3	3	1	1.79	76	13	8	2	2	1	1	2	2
741	1	28	2	1	1	1.6	64	133	67	2	2	1	2	2	2
742	1	26	3	3	1	1.84	77	132	73	2	2	1	2	2	2
743	2	15	3	3	1	1.47	50	126	80	2	2	1	1		2
744	1	26	4	4	1	1.65	75	124	59	2	2	1	2	2	2
745	2	16	3	3	1	1.6	49	122	54	2	2	1	1	2	2
746	1	66	2	4	2	1.69	80	124	88	2	2	1	1	2	2
747	2	18	2	1	1	1.57	47	110	72	2	2	1	2	2	2
748	2	28	1	2	2	1.59	80	110	70	2	2	1	2	2	2
749	1	25	4	3	2	1.75	69	129	86	2	2	1	2	2	2
750	2	48	3	1	2	1.61	60	150	91	2	2	1	2	2	2
751	2	20	3	1	2	1.64	65	127	80	2	2	1	2	2	2
752	1	15	3	1	1	1.81	68	118	91	2	2	1	1	2	2
753	1	27	4	4	2	1.68	70	149	12	2	2	2	2	2	2
754	2	15	3	3	1	1.58	53	126	79	2	2	1	2	2	2
755	2	42	1	6	2	1.45	44	105	61	2	1			2	2
756	1	15	3	3	1	1.56	54	134	90	2	2	2	2	2	2
757	1	17	3	3	1	1.62	51	119	75	2	2	2	2	2	2
758	1	19	3	3	1	1.76	63	136	76	2	2	1	1	2	2
759	1	15	3	3	1	1.65	58	141	89	2	2	1	2	2	2
760	2	17	3	4	2	1.52	54	129	98	2	1	2	2	2	2
761	2	16	3	4	2	1.51	56	111	83	2	2	1	2	2	2
762	2	16	3	3	1	1.64	59	106	88	2	2	1	1	2	2
763	2	18	3	3	1	1.64	53	113	81	2	2	1	2	2	2
764	2	34	2	6	2	1.49	49	139	84	2	2	1	2	2	2
765	1	22	4	8	1	5.24	2	107	59	2	2	1		2	2
766	1	25	3	4	1	1.68	68	150	80	2	2	1	2	2	2
767	1	26	4	3	1	1.69	45	113	94	2	2	1	2	2	2
768	2	35	2	2	2	1.53	55	120	70	2	2	1	1	2	2
769	2	25	1	2	1	1.7	77	111	70	2	2	1	1	2	2
770	2	22	2	2	1	1.67	85	110	63	2	1	1	2	2	2
771	1	54	2	1	2	1.61	64	112	76	2	2	1	1	2	2
772	2	32	2	4	1	1.64	65	110	60	2	2	1	1	2	2
773	1	43	2	1	2	1.7	89	120	80	2	2	1	1	2	2
774	2	15	1	2	2	1.6	60	120	80	2	2	1	1	2	2
775	2	31	1	6	2	1.66	67	110	66	2	2	2	1	2	2
776	2	25	1	6	2	1.56	49	109	64	2	1	1	2	2	2
777	2	32	2	6	2	1.55	58	108	74	2	2	2	2	2	2
778	2	45	1	6	2	1.58	62	107	73	2	2	1	2	2	2
779	2	30	1	1	2	1.6	63	120	80	2	2	1	1	2	2
780	2	16	3	3	1	1.53	40	120	80	2	2	2	2	2	2
781	2	25	1	6	2	1.58	58	120	80	2	2	1	1	2	2
782	1	18	3	3	1	1.66	49	112	75	2	2	2	2	2	2
783	1	20	3	3	1	1.58	61	120	80	2	2	1	1	2	2
784	2	20	1	6	2	1.7	68	120	80	2	2	1	2	2	2
785	1	33	4	4	2	1.74	72	120	90	2	2	1	2	2	2
786	1	17	3	3	1	1.65	62	120	80	2	2	1	1	2	2
787	2	30	1	6	2	1.63	79	91	67	2	2	1	1	2	2
788	1	20	3	3	1	1.74	65	92	61	2	1	1	1	2	2
789	1	26	3	3	1	1.72	55	124	78	2	1	1	1	2	2
790	2	80	1	6	2	1.53	54	160	93	2	2	1	1	2	2
791	1	17	3	3	1	1.73	56	110	60	2	2	1	1	2	2
792	2	62	2	2	2	1.52	96	141	98	2	2	1	1	2	2
793	2	48	1	6	2	1.49	65	108	82	2	1	1	1	2	2
794	2	20	3	6	2	1.4	41	107	72	2	1	1	2	2	2
795	2	40	1	6	2	1.49	47	120	61	2	1	1	1	2	2
796	1	22	4	3	1	1.73	55	195	84	2	2	1	2	2	2
797	1	22	3	3	1	1.72	60	125	78	2	1	1	1	2	2
798	1	51	2	4	2	1.69	86	181	88	2	2	1	2	2	2
799	2	30	1	6	2	1.57	70	94	73	2	2	1	2	2	2
800	1	26	3	3	1	1.76	71	95	82	2	2	1	1	2	2
801	1	17	3	3	1	1.61	62	129	81	2	2	1	2	2	2
802	1	24	4	3	1	1.67	54	138	91	2	2	1	1	2	2
803	1	17	1	9	1	1.75	62	110	71	2	2	2	1	2	2
804	1	80	1	8	2	1.7	72	161	87	2	2	1	2	2	2
805	1	15	3	3	1	1.59	49	147	99	2	2	1	2	2	2
806	1	17	3	3	1	1.57	92	147	97	2	1	1	1	2	2
807	1	21	3	7	1	1.7	63	115	78	2	2	1	1	2	2
808	1	20	3	8	1	1.65	62	111	78	2	1	1	2	2	2
809	2	23	1	2	2	1.61	60	110	74	2	1	1	1	2	2
810	2	36	4	6	2	1.65	80	127	68	2	2	1	2	2	2
811	2	30	3	6	2	1.54	69	120	75	2	2	1	2	2	2
812	1	22	4	8	1	1.69	68	123	63	2	2	1	2	2	2
813	1	20	3	8	1	1.84	75	111	74	2	1	1	1	2	2
814	1	20	3	8	1	1.79	65	110	62	2	2	1	2	1	2
815	1	23	4	8	1	1.76	66	105	57	2	1	1	2	2	2
816	2	25	1	6	2	1.53	52	116	81	2	2	1	1	2	2
817	1	21	4	3	1	1.67	65	134	78	2	2	2	2	2	2
818	1	20	3	3	1	1.79	61	110	61	2	2	1	1	2	2
819	1	30	4	4	1	1.73	65	111	65	2	2	1	2	2	2
820	1	40	1	2	1	1.73	65	111	65	2	2	1	2	2	2
821	2	50	1	6	2	1.69	70	174	83	2	2	2	1	2	2
822	1	18	4	3	1	1.76	62	147	69	2	2	2	1	2	2
823	1	29	4	3	1	1.73	69	144	100	2	2	1	1	2	2
824	2	19	3	3	1	1.63	67	110	68	2	2	1	1	2	2
825	2	32	3	6	1	1.57	67	100	60	2	2	1	2	2	2
826	2	37	2	6	2	1.53	52	120	74	2	2	1	1	2	2
827	1	17	3	1	1	1.72	63	123	72	2	2	1	1	2	2
828	2	19	3	3	1	1.72	71	110	62	2	2	1	1	2	2
829	1	40	3	5	2	1.78	75	96	72	2	2	2	2	2	2
830	1	30	3	2	1	1.7	68	124	83	2	2	1	1	2	2
831	1	23	4	3	1	5.8	601	139	83	2	2	2	2	2	2
832	1	26	4	3	1	1.71	58	134	83	2	1	2	2	2	2
833	1	20	3	3	1	1.73	71	120	80	2	2	1	1	2	2
834	1	18	3	3	1	1.75	62	128	93	2	2	1	1	2	2
835	2	17	1	1	1	1.68	50	155	99	2	2	1	2	2	2
836	1	23	3	3	1	1.77	63	110	79	2	1	2	2	2	2
837	2	23	2	2	1	1.59	47	120	80	2	2	1	2	2	2
838	1	18	3	3	1	1.66	63	147	97	2	2	1	1	2	2
839	2	50	1	2	2	1.62	82	160	97	2	2	2	1	2	2
840	2	27	1	6	1	1.51	62	101	65	2	2	1	2	2	2
841	1	26	3	8	1	1.88	60	113	63	2	2	1	1	2	2
842	2	20	1	6	2	1.62	78	97	60	2	2	1	1	2	2
843	2	24	2	1	1	1.49	68	124	88	2	2	2	2	2	2
844	2	28	2	6	2	1.59	60	124	86	2	2	2	1	2	2
845	2	26	2	6	2	1.65	71	111	76	2	2	1	1	2	2
846	2	15	1	1	1	1.5	55	125	87	2	2	2	2	2	2
847	2	18	3	3	1	1.64	60	96	88	2	2	1	1	2	2
848	1	16	3	3	1	1.79	54	107	61	2	2	2	2	2	2
849	2	20	3	1	1	1.63	63	122	59	2	2	2	2	2	2
850	2	49	3	2	2	1.65	65	110	63	2	2	1	1	2	2
851	1	30	3	4	2	1.71	78	140	90	2	2	1	1	2	2
852	2	19	1	1	2	1.51	50	114	85	2	2	2	2	2	2
853	2	27	3	6	1	1.63	76	105	68	2	2	2	2	2	2
854	2	31	3	4	2	1.51	64	123	78	2	2	2	1	2	2
855	1	37	2	1	2	1.74	84	150	100	2	2	1	2	1	2
856	2	26	2	6	2	1.63	63	119	76	2	2	1	1	2	2
857	1	24	1	1	1	1.63	55	121	74	2	2	1	2	2	2
858	2	20	1	6	2	1.57	55	111	73	2	2	1	1	2	2
859	2	19	2	1	2	1.55	48	125	93	2	2	1	2	2	2
860	1	22	2	1	1	6.3	64	120	80	2	2	2	2	2	2
861	1	36	3	1	5	1.73	50	114	78	2	2	1	2	2	2
862	2	36	1	1	2	1.58	79	158	97	2	2	1	1	2	2
863	2	40	1	6	2	1.59	65	132	94	2	2	1	2	2	2
864	2	60	1	6	2	1.55	53	120	80	2	2	1	1	2	2
865	2	22	3	2	2	1.59	76	142	92	2	2	1	2	2	2
866	2	38	1	2	2	1.58	95	162	102	2	2	1	2	2	2
867	2	31	3	2	2	1.64	72	138	88	2	2	1	1	2	2
868	2	17	3	3	1	1.53	50	120	80	2	2	1	1	2	2
869	2	29	3	4	2	1.55	71	120	80	2	2	1	1	2	2
870	2	27	2	1	2	1.51	56	120	80	2	2	1	1	2	2
871	1	19	4	3	1	1.64	61	122	80	2	2	1	1	2	2
872	1	16	3	3	1	1.62	50	120	80	2	2	1	1	2	2
873	2	26	3	2	2	1.52	47	120	80	2	2	1	1	2	2
874	2	35	2	2	2	1.54	99	113	84	2	2	1	2	2	2
875	1	16	3	3	1	1.66	65	146	82	2	2	1	1	2	2
876	1	19	3	3	1	1.68	68	104	74	2	2	1	1	2	2
877	1	42	1	1	1	1.65	60	111	69	2	1	1	1	2	2
878	1	45	2	1	1	1.73	89	138	90	2	2	1	1	2	2
879	1	72	2	1	2	1.61	50	105	69	2	2	1	2	2	2
880	2	42	2	2	2	1.44	68	104	60	2	2	2	1	2	2
881	1	23	4	3	1	1.63	65	92	78	2	2	1	1	2	2
882	2	27	1	9	2	1.59	46	105	65	2	1	1	2	2	2
883	1	27	3	1	2	1.65	59	115	72	1	1	1	1	1	1
884	2	30	1	2	2	1.52	70	144	97	2	2	1	2	2	2
885	2	26	1	2	2	1.61	83	109	78	2	2	1	2	2	2
886	1	30	3	1	2	1.68	59	113	73	2	2	1	1	2	2
887	2	25	4	4	1	1.68	64	112	80	2	2	2	2	2	2
888	1	54	1	1	2	1.63	611	108	75	2	2		2	1	2
889	1	18	3	3	1	1.8	60	137	71	2	2	1	1	2	2
890	1	29	2	1	1	1.77	68	114	71	1	1	1		1	1
891	2	35	1	2	1	1.65	57	123	89	2	1	2	2	2	2
892	1	25	4	3	1	1.7	56	147	78	2	2	1	1	2	2
893	2	24	3	4	1	1.55	65	110	60	2	2	1	2	2	2
894	2	22	2	6	2	1.59	55	120	80	2	2	2	2	2	1
895	2	40	1	1	2	1.62	75	120	90	2	2	1		2	2
896	1	31	2	1	1	1.74	67	120	80	2	2	2	1	2	2
897	1	20	3	1	1	1.73	61	120	80	2	2	2	2	2	2
898	2	17	2	1	1	1.55	44	113	66	2	2	2	1	2	2
899	2	36	2	6	1	1.65	66	137	133	2	2	2	1	2	2
900	2	33	4	6	2	1.59	54	110	60	2	2	2	2	2
901	2	19	3	1	1	1.61	54	120	61	2	1	1	1	2	2
902	1	28	3	5	2	1.66	53	140	80	2	2	1	1	2	2
903	2	30	1	2	2	1.54	49	126	75	2	1	1	1	2	2
904	2	24	1	2	1	1.54	60	140	110	2	2	1	2	2	2
905	2	45	1	2	2	1.52	50	106	75	2	2	1	1	2	2
906	2	18	3	3	1	1.6	52	113	75	2	1	1	1	2	2
907	2	55	2	2	2	1.66	64	112	69	2	2	2	2	2	1
908	2	36	2	2	2	1.66	83	124	56	2	2	1	1	2	2
909	1	26	4	3	2	1.69	58	120	80	2	2	1	2	2	2
910	2	17	3	3	1	1.54	81	120	80	2	2	1	1	2	2
911	1	35	1	1	2	1.6	65	120	80	2	2	1	1	2	2
912	1	37	2	1	2	1.69	82	136	86	2	2	1	1	2	2
913	1	24	3	1	1	1.77	66	120	80	2	2	1	1	2	2
914	2	40	1	1	2	1.59	45	102	83	2	1	2	2	2	2
915	2	58	1	6	2	1.61	82	107	70	2	1	1	1	2	2
916	2	25	1	2	2	1.6	71	175	80	2	2	1	2	2	2
917	1	32	2	9	2	1.72	90	136	66	2	2	2	1	2	2
918	1	47	3	1	2	1.72	63	103	60	2	2	1	1	2	2
919	1	19	2	1	1	1.74	57	120	80	2	2	1	2	2	2
920	2	27	1	2	2	1.7	69	132	78	2	2	1	2	2	2
921	2	40	1	6	2	1.72	62	130	80	2	2	1	2	2	2
922	1	22	1	1	1	1.62	64	120	80	2	2	1	2	2	2
923	2	55	1	1	2	1.62	64	153	106	2	2	1	2	2	2
924	2	29	3	2	2	1.59	57	120	74	2	1	1	2	2	2
925	1	28	1	1	2	1.8	70	113	72	2	2	1	2	1	2
926	1	35	1	1	3	1.74	72	134	83	1	1	1	2	2	2
927	2	25	2	2	2	1.58	56	108	58	2	2	1	1	2	2
928	1	32	2	2	2	1.64	85	133	87	2	2	2	2	2	2
929	1	35	2	1	1	1.76	66	122	80	1	1	1	1	2	2
930	1	42	2	1	2	1.76	105	139	90	2	2	1	1	2	2
931	1	43	2	1	2	1.77	98	130	80	2	1	1	1	1	2
932	1	48	2	1	2	1.7	98	140	90	2	1	1	1	2	2
933	2	38	2	2	2	1.71	99	120	80	2	2	1	1	2	2
934	1	29	3	9	1	1.74	79	118	80	2	2	1	1	2	2
935	1	25	3	1	1	1.71	72	140	71	2	2	1	2	2	2
936	2	31	3	4	1	1.78	55	120	80	2	2	1	1	2	2
937	1	48	3	4	2	1.69	55	172	77	1	2	2	2	2	2
938	1	23	3	9	1	1.71	57	116	63	2	2	1	2	2	2
939	1	29	2	1	1	1.67	57	130	90	2	1	1	2	2	2
940	1	32	1	1	2	1.71	64	118	74	2	2	1	2	2	2
941	1	40	3	2	2	1.64	66	126	88	2	2	1	2	2	2
942	1	17	3	3	1	1.6	43	125	84	2	2	1	1	2	2
943	2	18	3	3	1	1.57	45	105	78	2	2	1	1	2	2
944	1	20	3	3	1	1.63	56	122	82	2	2	1	2	2	2
945	1	16	3	1	1	1.67	64	112	76	2	2	1	1	2	2
946	2	20	2	1	2	1.52	54	119	78	2	2	1	1	2	2
947	1	64	3	7	2	1.75	70	138	69	2	2	2	2	2	2
948	1	20	2	1	1	1.77	64	153	91	2	2	1	1	2	2
949	2	35	3	2	2	1.68	71	120	80	2	2	2	2	2	2
950	2	38	2	2	2	1.57	44	123	85	2	2	2	2	2	2
951	1	60	3	4	2	1.51	53	113	71	2	2	1	1	2	2
952	1	32	4	3	2	1.77	75	114	78	2	2	1	1	2	2
953	1	22	3	1	1	1.69	66	122	80	2	2	1	1	2	2
954	2	35	1	2	2	1.66	60	100	77	2	2	1	2	2	2
955	2	20	3	6	2	1.52	55	120	80	2	2	1	1	2	2
956	1	51	3	4	2	1.7	77	120	80	2	2	1	1	2	2
957	2	26	3	6	2	1.59	70	93	76	2	2	1	1	2	2
958	1	24	4	3	2	1.66	52	120	88	2	2	1	2	2	2
959	2	41	1	2	2	1.73	70	120	80	2	2	1	1	2	2
960	2	18	3	3	1	1.63	56	120	81	2	2	1	1	2	2
961	1	20	3	3	1	1.68	67	120	80	2	2	1	1	2	2
962	2	37	2	2	2	1.54	64	120	80	2	2	1	1	2	2
963	2	20	3	3	1	1.67	68	117	77	2	1	1	1	2	2
964	2	38	2	1	2	1.63	84	110	82	2	1	1	1	2	2
965	2	25	1	1	2	1.61	49	118	70	2	2	1	2	2	2
966	1	70	3	4	2	1.69	60	104	75	1	1	1	1	2	2
967	2	33	3	6	2	1.55	71	127	71	2	1	1	1	2	2
968	2	45	3	4	2	1.8	80	142	87	2	2	1	2	2	2
969	2	21	3	3	1	1.66	57	117	73	2	2	1	1	2	2
970	2	17	3	3	1	1.58	49	116	82	2	2	1	1	2	2
971	2	27	3	3	2	1.64	57	109	69	2	1	2	2	2	2
972	1	17	3	3	1	1.72	63	110	72	2	2	2	2	2	2
973	1	20	4	3	1	1.64	55	121	73	2	2	1	1	2	2
974	1	90	1	5	2	1.72	58	161	107	2	2	1	1	2	2
975	1	28	2	8	2	1.72	75	130	76	1	1	2	2	2	2
976	2	24	2	1	1	1.59	55	122	83	2	2	2	2	2	2
977	2	26	2	1	2	1.69	56	131	97	2	2	2	1	2	2
978	2	30	3	2	2	1.56	62	116	72	2	2	1	1	2	2
979	2	26	4	4	2	1.55	58	124	88	2	2	1	1	2	2
980	1	18	3	3	1	1.72	58	107	72	2	2	2	2	2	2
981	2	20	3	3	6	1.63	80	104	67	2	2	1	1	2	2
982	2	22	3	2	1	1.72	46	110	90	2	2	1	2	2	2
983	2	22	3	2	1	1.59	47	109	76	2	2	1	2	2	2
984	2	20	1	1	1	1.64	61	122	80	2	2	1	2	2	2
985	1	26	3	9	2	1.73	59	138	80	2	2	1	1	2	2
986	1	28	3	1	1	1.7	73	161	81	2	2	1	1	2	2
987	1	27	3	2	2	1.7	70	115	64	2	2	1	2	2	2
988	2	29	1	1	2	1.71	75	93	61	2	2	1	2	2	2
989	1	18	3	1	1	1.7	48	93	61	2	2	1	2	2	2
990	1	58	2	9	2	1.64	64	107	65	2	2	1	1	2	2
991	2	40	2	2	2	1.6	80	110	79	2	2	1	1	2	1
992	1	22	3	3	1	1.6	48	120	78	2	2	1	1	2	2
993	1	28	4	3	1	1.72	59	152	100	2	2	2	1	2	2
994	1	22	3	3	1	1.69	51	102	83	2	2	1	1	2	2
995	2	25	3	2	2	1.6	155	140	90	2	2	1	1	2	2
996	2	20	1	6	2	1.56	65	121	76	2	2	1	2	2	2
997	1	31	3	1	3	1.61	55	94	79	2	2	2	2	2	2
998	2	24	3	1	1	1.53	52	106	72	2	2	1	2	2	2
999	1	20	3	2	1	1.67	65	120	80	2	2	1	1	2	2
1000	2	27	2	1	2	1.62	59	101	79	2	2	2	2	2	2
1001	1	17	3	3	1	1.72	50	117	80	2	2	1	1	2	2
1002	2	70	1	2	2	1.6	63	132	73	2	2	1	1	2	2
1003	2	21	1	9	1	1.52	46	119	78	2	2	1	2	2	2
1004	1	25	3	1	2	1.75	65	126	70	1	2	1	1	2	2
1005	2	23	2	6	2	1.63	67	197	120	2	2	2	2	2	2
1006	2	32	2	6	2	1.7	101	146	106	2	2	1	1	2	2
1007	2	45	2	2	2	1.7	70	116	82	2	2	1	1	2	2
1008	2	35	1	2	2	1.61	75	141	93	2	2	1	1	2	2
1009	1	20	3	3	1	1.7	56	106	74	2	2	1	1	2	2
1010	2	22	3	9	1	1.7	76	120	70	2	2	1	2	2	2
1011	2	17	3	3	1	1.61	55	105	56	2	2	1	1	2	2
1012	2	24	4	9	1	1.52	55	110	83	2	2	1	1	2	1
1013	2	75	1	6	2	1.67	68	122	79	2	2	1	1	2	2
1014	1	43	2	9	2	1.73	92	142	94	1	2	1	1	2	2
1015	2	19	3	3	1	1.57	47	113	64	2	2	1	1	2	2
1016	2	28	1	2	2	1.56	87	117	69	2	2	2	1	2	2
1017	1	40	1	1	2	1.65	69	130	95	2	2	1	2	1	2
1018	1	16	3	3	1	1.79	62	107	67	2	1	1	2	2	2
1019	2	38	2	2	2	1.64	71	119	72	2	1	1	2	2	2
1020	2	39	1	1	2	1.63	90	135	96	2	2	2	2	2	2
1021	2	43	2	2	2	1.61	63	111	70	2	2	1	2	2	2
1022	2	40	1	2	2	1.61	77	139	73	2	2	1	2	2	2
1023	2	28	3	3	3	1.62	67	117	70	2	2	1	1	1	2
1024	1	40	1	1	1	1.77	75	128	75	2	1	2	1	2	2
1025	2	45	1	2	2	1.64	58	142	81	2	1	2	2	2	2
1026	1	29	1	1	2	1.72	59	103	63	2	1	1	1	2	2
1027	2	23	3	9	3	1.64	64	128	86	2	2	1	2	2	2
1028	1	19	3	3	1	1.83	80	168	97	2	2	1	1	2	2
1028	1	35	3	1	2	1.62	58	120	80	2	2	1	2	2	2
1029	2	29	3	2	2	1.57	50	151	99	2	2	1	2	2	2
1030	1	16	3	3	1	1.7	63	188	99	2	2	2	2	2	2
1031	2	23	3	2	2	1.63	65	97	77	2	2	1	2	2	2
1032	2	32	2	2	2	1.59	117	180	90	2	2	2	2	2	2
1033	1	20	3	3	1	1.65	55	107	70	2	2	1	1	2	2
1034	1	46	3	1	2	1.58	52	110	92	2	2	1	1	2	2
1035	1	20	2	1	1	1.74	64	146	97	2	2	1	1	2	2
1036	1	18	3	3	1	1.7	63	105	85	2	2	1	1	2	2
1037	1	22	3	3	1	1.63	45	94	71	2	2	1	2	2	2
1038	2	56	1	2	2	1.6	40	148	98	2	2	1	2	2	2
1039	2	30	2	1	2	1.72	59	139	84	2	2	1	2	2	2
1040	2	40	2	2	2	1.61	73	120	82	2	2	1	1	2	2
1041	1	25	3	5	2	1.73	58	156	98	2	2	2	1	2	2
1042	1	20	3	3	1	1.8	68	91	85	2	2	1	1	2	2
1043	1	16	2	1	1	1.63	50	95	69	2	2	1	2	2	2
1044	2	16	3	3	1	1.63	62	103	61	2	2	1	1	2	2
1045	1	20	3	3	1	1.68	53	92	79	2	2	1	1	2	2
1046	1	21	4	3	1	1.75	65	111	78	2	2	1	1	2	2
1047	2	18	3	3	1	1.6	54	110	76	2	2	1	1	2	2
1048	2	28	2	2	2	1.55	60	146	99	2	2	1	1	2	2
1049	2	40	1	2	2	1.51	55	143	99	2	2	1	1	2	2
1050	1	16	3	1	1	1.67	64	176	94	2	2	1	1	2	2
1051	2	30	3	1	2	1.7	65	101	63	2	2	1	1	2	2
1052	2	16	3	3	1	1.55	52	120	80	2	2	1	1	2	2
1053	2	17	3	3	1	1.54	43	120	86	2	2	1	1	2	2
1054	2	28	3	8	1	1.5	40	120	80	2	2	2	1	2	2
1055	1	54	3	2	2	1.64	54	180	90	2	2	1	1	2	2
1056	1	26	3	2	1	1.77	85	120	80	2	2	1	1	2	2
1057	2	40	2	6	2	1.59	55	107	70	2	2	2	2	2	2
1058	2	27	3	1	2	1.65	74	110	72	2	2	1	2	2	2
1059	1	20	2	1	1	1.7	67	107	69	2	2	1	1	2	2
1060	2	22	3	9	2	1.53	60	120	80	2	2	1	1	2	2
1061	1	63	2	7	2	1.61	75	139	92	2	2	1	2	2	2
1062	2	17	3	3	1	1.7	70	131	91	2	2	1	1	2	2
1063	2	25	2	2	2	1.61	65	139	88	2	2	1	2	2	2
1064	2	15	3	3	1	1.59	55	120	80	2	2	1	1	2	2
1065	1	32	3	8	2	1.76	77	120	80	2	2	1	1	2	2
1066	1	24	4	9	1	1.87	75	120	80	2	2	1	1	2	2
1067	1	23	4	3	1	1.85	74	120	80	2	2	2	2	2	2
1068	1	32	1	1	2	1.64	84	120	80	2	2	2	2	2	2
1069	1	20	1	1	3	1.71	69	140	95	2	2	1	2	2	2
1070	1	18	1	1	1	1.74	69	130	88	2	2	1	2	2	2
1071	1	18	1	1	1	1.67	62	130	86	2	2	1	2	2	2
1072	1	18	3	3	1	1.7	63	130	86	2	2	1	1	2	2
1073	1	33	2	1	2	1.64	74	120	76	2	2	1	2	2	2
1074	1	19	3	3	1	1.68	61	120	80	2	2	1	2	2	2
1075	1	38	3	1	2	1.75	64	130	83	2	2	1	1	2	2
1076	2	22	2	1	2	1.61	68	120	79	2	2	1	1	2	2
1077	2	15	3	3	1	1.6	66	132	88	2	2	1	2	2	2
1078	2	32	2	9	2	1.55	76	130	83	2	2	1	2	2	2
1079	1	23	3	3	1	1.71	79	136	88	2	2	1	1	2	2
1080	2	16	3	3	1	1.57	56	121	78	2	2	2	2	2	2
1081	1	43	1	8	2	1.66	52	114	70	2	2	1	1	2	2
1082	1	18	3	3	1	1.65	60	128	78	2	2	1	2	2	2
1083	1	31	3	8	2	1.66	51	104	72	2	2	1	2	2	2
1084	2	29	3	6	1	1.61	104	158	103	2	2	1	2	2	2
1085	1	20	3	4	1	1.67	85	130	70	2	2	1	2	2	2
1086	2	22	3	9	1	1.64	54	118	78	2	2	1	1	2	2
1087	1	23	4	3	1	1.74	69	122	77	2	2	1	2	2	2
1088	1	20	3	3	1	1.72	47	133	87	2	2	1	2	2	2
1089	2	26	3	3	1	1.68	51	107	78	2	1	2	1	2	2
1090	2	30	3	2	2	1.62	79	139	79	2	2	2	2	2	2
1091	1	26	4	4	1	1.84	70	113	71	2	1	1	1	2	2
1092	1	23	3	3	1	1.88	70	115	88	2	1	1	1	2	2
1093	2	25	2	6	2	1.52	60	122	63	2	2	1	2	2	2
1094	2	67	2	6	2	1.51	45	110	80	1	2	2	2	2	2
1095	2	45	1	6	2	1.59	112	138	110	2	2	1	2	2	2
1096	1	58	2	4	2	1.65	72	131	76	2	2	1	1	2	2
1097	2	27	1	1	2	1.62	62	125	95	2	2	1	2	2	2
1098	2	30	1	6	1	1.64	65	145	85	2	2	2	2	2	2
1099	1	18	3	3	1	1.7	53	119	115	2	2	1	1	2	2
1100	1	19	3	3	1	1.66	94	121	61	2	2	1	1	2	2
1101	1	26	4	7	3	1.73	66	139	79	2	1	1	1	2	2
1102	2	25	4	4	1	1.6	57	110	79	2	2	1	2	2	2
1103	2	29	3	2	2	1.62	106	105	86	2	1	1	2	2	2
1104	1	70	2	1	2	1.6	63	104	72	1	1	1	2	2	2
1105	1	23	4	3	1	1.62	62	114	79	2	2	1	2	2	2
1106	1	57	3	7	2	1.66	67	110	64	2	1	1	1	2	2
1107	1	35	2	1	2	1.64	52	111	92	2	2	2	2	2	2
1108	2	46	2	9	2	1.66	57	110	79	2	2	1	2	2	2
1109	1	25	2	1	1	1.65	61	120	80	2	2	1	1	2	2
1110	2	16	3	3	1	1.59	56	118	78	2	2	1	1	2	2
1111	1	20	3	3	1	1.68	85	141	85	2	2	1	2	2	2
1112	2	29	1	6	2	1.81	106	129	80	2	2	2	2	2	2
1113	2	56	3	1	2	1.63	62	140	80	2	2	2	2	2	2
1114	1	16	3	3	1	1.63	92	120	80	2	2	1	1	2	2
1115	2	20	3	3	1	1.65	59	120	80	2	2	2	2	2	2
1116	2	27	3	8	2	1.6	74	120	80	2	2	1	2	2	2
1117	2	37	1	9	2	1.51	67	120	80	2	2	1	2	2	2
1118	1	20	3	1	1	1.74	85	120	80	2	2	1	2	2	2
1119	1	21	3	3	1	1.76	62	120	80	2	2	1	1	2	2
1120	1	31	4	4	2	1.8	75	120	80	2	2	1	1	2	2
1121	2	18	3	3	1	1.59	54	120	80	2	2	1	2	2	2
1122	2	20	3	3	1	1.64	62	120	80	2	2	1	2	2	2
1123	1	20	3	3	1	1.82	72	109	86	2	2	1	2	2	2
1124	2	19	3	3	1	1.61	50	104	68	2	2	1	2	2	2
1125	1	62	3	7	2	1.7	78	120	80	1	2	1	1	2	1
1126	2	25	3	7	2	1.65	58	120	80	2	2	1	2	2	2
1127	1	37	4	4	2	1.72	79	102	66	2	2	2	1	2	2
1128	2	22	3	9	1	1.49	56	94	72	2	2	1	2	2	2
1129	1	27	2	1	2	1.66	63	120	80	2	2	1	1	2	2
1130	1	47	2	1	2	1.69	65	101	83	2	2	1	1	2	2
1131	1	40	1	1	2	1.87	63	127	74	2	2	1	1	2	2
1132	2	15	3	3	1	1.62	60	110	65	2	2	1	2	2	2
1133	1	35	3	8	2	1.73	45	98	80	2	2	1	2	2	2
1134	2	46	3	2	2	1.61	73	110	60	2	2	1	1	2	2
1135	2	35	1	2	2	1.58	54	100	60	2	2	1	1	2	2
1136	1	55	2	9	2	1.68	43	111	61	2	2	1	1	2	2
1137	2	45	1	2	2	1.61	55	93	73	2	1	1	1	2	2
1138	2	25	1	6	2	1.54	49	109	63	2	2	2	2	2	2
1139	1	39	3	5	2	1.65	55	105	71	2	2	1	1	2	2
1140	2	25	2	2	2	1.5	45	110	68	2	2	1	2	2	2
1141	2	42	1	2	2	1.54	62	123	75	2	2	1	1	2	2
1142	1	17	3	3	1	1.68	51	120	80	2	2	1	1	2	2
1143	2	31	3	2	2	1.66	68	160	90	2	2	1	2	2	2
1144	2	23	3	1	1	1.68	79	110	85	2	2	1	1	2	2
1145	1	25	2	1	2	1.59	68	94	60	2	1	1	1	2	2
1146	1	47	3	2	2	1.7	66	120	70	2	2	1	1	2	2
1147	2	53	1	8	4	1.62	62	152	74	2	2	1	2	2	2
1148	2	31	3	1	2	1.67	71	142	122	2	2	1	2	2	2
1149	2	33	4	1	2	1.57	65	113	78	2	2	1	2	2	2
1150	2	35	1	1	2	1.53	63	103	58	2	2	1	1	2	2
1151	2	40	1	6	2	1.57	79	154	99	2	2	2	1	2	2
1152	2	21	3	1	2	1.49	55	112	74	2	1	2	2	2	2
1153	2	56	2	2	4	1.62	96	143	94	2	2	2	2	1	2
1154	2	24	3	2	2	1.69	61	118	75	2	2	2	2	2	2
1155	2	26	3	2	2	1.64	67	99	60	2	2	2	2	2	2
1156	1	25	3	2	4	1.66	55	114	80	2	2	2	2	2	2
1157	1	35	4	4	2	1.85	70	113	67	2	2	2	1	1	2
1158	1	24	1	1	1	1.71	56	124	81	2	2	1	2	2	2
1159	2	22	3	2	1	1.67	55	102	66	2	2	2	2	2	2
1160	1	32	4	4	2	1.77	79	131	82	2	2	1	1	2	2
1161	1	36	3	4	2	1.78	79	116	82	2	2	2	2	2	2
1162	2	28	3	6	2	1.58	60	141	121	2	2	1	2	2	2
1163	2	24	1	6	1	1.55	63	137	82	2	2	1	2	2	2
1164	2	40	1	6	2	1.54	50	123	88	2	2	2	2	2	2
1165	1	22	4	3	1	1.63	60	120	80	2	1	2	1	2	2
1166	2	33	2	2	2	1.63	69	145	114	2	2	1	2	2	2
1167	2	23	3	1	1	1.66	55	116	73	2	2	2	2	2	2
1168	2	19	3	3	1	1.67	54	101	81	2	1	1	2	2	2
1169	2	21	3	1	2	1.54	53	103	74	2	2	1	2	2	2
1170	1	24	3	4	1	1.83	77	107	84	2	2	1	1	2	2
1171	1	24	2	1	1	1.74	64	110	60	2	2	1	1	2	2
1172	2	23	3	2	2	1.63	64	103	63	2	2	1	1	2	2
1173	2	22	1	6	2	1.63	55	105	58	2	1	1	1	2	2
1174	2	42	3	6	2	1.61	84	110	70	2	1	1	1	2	2
1175	1	22	4	3	1	1.81	68	116	67	2	2	1	1	2	2
1176	2	15	3	3	1	1.65	57	120	80	2	2	1	1	2	2
1177	2	40	1	2	2	1.65	84	110	67	2	2	1	1	2	2
1178	2	50	1	2	2	1.66	76	136	72	2	1	1	1	2	2
1179	1	30	3	4	2	1.7	55	112	71	1	1	1	2	2	2
1180	1	18	3	3	1	1.68	60	103	63	2	1	1	1	2	2
1181	1	62	3	2	2	1.7	87	106	60	2	2	1	1	2	2
1182	1	38	4	2	2	1.8	79	122	62	2	1	1	1	2	2
1183	1	17	3	1	1	1.62	51	120	80	2	2	1	2	2	2
1184	1	27	1	1	1	1.77	70	112	80	2	1	1	1	2	2
1185	1	25	3	1	1	1.68	62	120	80	2	2	1	1	2	2
1186	1	28	4	2	1	1.72	85	120	80	2	2	1	1	2	2
1187	2	27	1	2	2	1.64	70	120	80	2	2	1	1	2	2
1188	1	76	2	7	2	1.76	61	110	60	2	2	1	1	1	2
1189	2	23	3	6	2	1.6	65	100	60	2	2	1	1	2	2
1190	1	24	4	3	1	1.71	56	110	80	2	2	1	1	2	2
1191	1	61	2	1	2	1.62	85	93	77	2	2	1	1	2	2
1192	1	35	4	4	1	1.74	84	120	80	2	2	1	1	2	2
1193	2	20	4	3	1	1.65	56	109	75	2	2	1	1	2	2
1194	1	37	4	2	2	1.7	104	120	80	2	2	1	1	2	2
1195	1	25	4	3	1	1.73	80	107	80	2	2	1	1	2	2
1196	1	27	3	1	2	1.77	73	130	70	2	2	1	1	2	2
1197	2	28	2	9	1	1.72	69	113	61	2	2	1	2	2	2
1198	1	23	3	3	1	1.75	75	140	70	2	2	2	1	2	2
1199	1	26	4	3	1	1.75	59	101	75	2	2	1	1	2	2
1200	2	37	3	8	1	1.61	78	111	73	2	2	1	2	2	2
1201	2	26	2	1	3	1.57	61	115	77	2	2	1	2	2	2
1202	1	30	2	1	2	1.6	69	131	88	2	2	1	2	2	2
1203	1	38	3	1	2	1.64	56	101	61	2	1	1	2	2	2
1204	1	27	3	1	1	1.81	52	124	75	2	2	1	2	2	2
1205	1	69	3	1	2	1.7	72	135	77	2	2	1	1	2	1
1206	2	60	1	6	2	1.7	69	197	106	2	2	1	1	2	2
1207	1	69	2	1	2	1.74	52	113	65	2	2	1	2	2	2
1208	1	22	3	3	1	1.78	74	114	67	2	1	1	2	2	2
1209	1	16	3	3	1	1.63	60	135	70	2	1	1	1	2	2
1210	1	27	4	3	1	1.7	64	112	62	2	2	1	2	1	2
1211	1	31	1	1	2	1.73	67	147	102	2	1	1	1	2	2
1212	2	16	3	3	1	1.51	56	110	64	2	2	2	2	2	2
1213	2	27	4	3	2	1.62	52	107	73	2	2	2	2	2	2
1214	1	20	4	3	1	1.8	70	138	76	2	2	1	2	2	2
1215	1	15	3	3	1	1.54	49	120	80	2	2	1	2	2	2
1216	2	24	3	3	2	1.52	51	131	86	2	2	2	1	2	2
1217	2	23	3	3	1	1.53	55	118	74	2	2	1	1	2	2
1218	2	26	3	8	2	1.54	52	110	63	2	2	2	1	2	2
1219	2	35	2	2	2	1.59	68	131	80	2	2	2	2	2	2
1220	2	25	3	4	1	1.7	81	110	80	2	2	1	2	2	2
1221	2	54	3	6	2	1.7	80	90	60	2	2	1	1	1	1
1222	1	48	2	2	2	1.76	79	100	63	2	2	1	1	2	2
1223	2	60	1	6	2	1.6	65	110	60	2	2	1	2	2	2
1224	1	37	3	2	1	1.7	56	98	80	2	2	1	1	2	2
1225	2	58	1	6	2	1.54	75	110	60	2	2	1	1	2	2
1226	2	33	3	4	2	1.59	76	107	70	2	2	1	1	2	2
1227	2	52	3	8	2	1.56	70	94	77	2	2	2	2	2	1
1228	2	26	3	4	1	1.65	60	110	60	2	2	2	1	2	2
1229	1	67	2	7	2	1.62	63	110	69	2	2	1	1	2	2
1230	2	38	3	1	2	1.61	65	98	79	2	2	1	1	2	2
1231	1	27	4	4	2	1.74	63	94	76	2	2	1	1	2	2
1232	2	22	2	2	1	1.56	60	101	72	2	2	1	2	2	2
1233	2	23	3	2	2	1.56	67	110	80	2	2	1	1	2	2
1234	1	66	2	1	2	1.71	70	110	60	2	2	1	1	2	2
1235	2	57	1	2	2	1.58	69	146	97	2	2	1	1	1	1
1236	2	19	2	2	2	1.68	80	121	70	2	2	1	2	2	2
1237	2	23	1	2	3	1.68	70	110	74	2	2	1	2	2	2
1238	2	15	3	3	1	1.65	61	120	80	2	2	1	2	2	2
1239	1	23	3	1	1	1.55	64	120	80	1	1	1	1	2	2
1240	1	20	2	1	1	1.68	55	122	53	2	2	1	1	2	2
1241	1	25	2	1	1	1.66	66	134	75	2	2	1	2	2	2
1242	1	29	2	1	1	1.61	61	124	59	1	1	1	1	2	2
1243	1	84	1	1	2	1.65	54	107	72	2	2	1	1	2	2
1244	2	60	2	6	2	1.63	67	120	79	2	1	1	2	2	2
1245	2	19	1	6	2	1.54	56	128	80	2	2	1	2	2	2
1246	2	21	3	1	3	1.67	66	111	71	2	2	1	2	2	2
1247	1	31	2	1	2	1.69	63	120	80	2	2	1	2	2	2
1248	1	24	2	4	2	1.68	64	123	79	2	2	1	1	2	2
1249	2	26	3	4	2	1.65	80	120	78	2	2	1	2	2	2
1250	2	44	2	6	2	1.54	89	130	93	2	2	2	2	2	2
1251	1	35	4	4	2	1.66	76	120	80	2	2	1	2	2	2
1252	2	75	2	2	4	1.56	71	201	100	2	2	1	1	1	1
1253	2	26	3	1	2	1.77	59	120	80	2	2	1	2	2	2
1254	2	25	1	1	2	1.57	59	111	76	2	2	1	2	2	2
1255	1	15	2	1	2	1.7	69	116	72	2	2	1	1	2	2
1256	2	60	1	6	2	1.48	49	161	62	2	2	1	1	1	1
1257	1	18	3	3	1	1.8	54	120	80	2	2	2	2	2	2
1258	1	17	3	3	1	1.7	54	120	80	1	1	1	2	2	2
1259	1	18	3	3	1	1.75	54	120	80	1	1	1	2	2	2
1260	1	26	3	3	1	1.74	54	120	80	1	2	1	2	2	2
1261	1	20	3	3	1	1.82	55	130	80	2	1	1	2	2	2
1262	1	16	3	3	1	1.74	54	120	80	2	2	1	2	2	2
1263	1	21	3	3	1	1.72	65	120	80	2	2	1	2	2	2
1264	2	15	3	3	1	1.59	58	120	80	2	2	2	2	2	2
1265	1	17	3	3	1	1.64	57	120	80	2	1	1	2	2	2
1266	1	20	3	3	1	1.68	51	120	80	2	2	2	1	2	2
1267	1	21	3	3	1	1.69	49	120	80	2	1	1	2	2	2
1268	1	24	3	3	1	1.66	47	120	80	2	2	1	2	2	2
1269	1	21	3	3	1	1.7	50	120	80	1	1	1	1	2	2
1270	1	23	3	3	1	1.63	45	120	80	2	2	1	1	2	2
1271	1	25	3	3	1	1.56	52	120	80	2	2	2	2	2	2
1272	2	15	3	3	1	1.65	53	120	80	2	2	2	2	2	2
1273	1	16	3	3	1	1.7	57	120	80	2	2	1	1	2	2
1274	1	16	3	3	1	1.74	55	120	80	2	2	1	1	2	2
1275	1	15	3	3	1	1.55	60	120	79	2	2	1	2	2	2
1276	1	16	3	3	1	1.62	50	120	80	2	2	2	2	2	2
1277	2	15	3	3	1	1.52	92	120	80	2	2	2	2	2	2
1278	1	19	3	3	1	1.73	61	120	70	2	2	2	2	2	2
1279	2	16	3	3	1	1.6	48	120	80	2	2	1	1	2	2
1280	1	17	1	2	1	1.78	65	120	80	2	2	1	2	2	2
1281	2	16	3	3	1	1.55	50	120	80	2	2	1	1	2	2
1282	1	18	3	3	1	1.6	52	120	80	2	2	1	2	2	2
1283	1	17	4	3	1	1.67	69	120	80	2	2	1	1	2	2
1284	1	18	3	3	1	1.68	69	120	80	2	2	1	1	1	2
1285	1	17	3	3	1	1.71	58	120	80	2	2	1	1	2	2
1286	1	17	3	3	1	1.63	60	120	80	2	2	2	1	2	2
1287	1	18	3	3	1	1.73	68	120	76	2	2	1	1	2	2
1288	1	20	3	3	1	1.61	54	120	78	2	2	1	1	2	2
1289	1	20	3	3	1	1.88	75	120	80	2	2	1	1	2	2
1290	1	18	3	3	1	1.72	74	120	80	2	2	1	1	2	2
1291	2	15	3	3	1	1.64	55	120	77	2	2	1	2	2	2
1292	1	17	3	3	1	1.7	60	122	82	2	2	1	1	2	2
1293	1	17	3	3	1	1.8	61	120	80	2	1	1	1	2	2
1294	1	18	3	3	1	1.74	63	120	80	1	1	1	1	2	2
1295	1	16	3	3	1	1.56	40	120	80	2	2	1	2	2	2
1296	1	18	3	3	1	1.67	50	120	80	2	1	1	1	2	2
1297	2	18	3	3	1	1.66	60	120	80	2	2	1	1	2	2
1298	2	20	3	3	1	1.56	66	120	80	2	2	1	1	2	2
1299	1	15	3	3	1	1.55	56	120	80	2	2	1	2	2	2
1300	1	15	3	3	1	1.71	63	120	80	2	2	1	1	2	2
1301	1	17	3	3	1	1.74	73	120	78	2	2	1	1	2	2
1302	2	17	3	3	1	1.64	54	120	80	2	2	1	1	2	2
1303	2	18	3	3	1	1.53	60	120	80	2	2	1	1	2	2
1304	2	16	3	3	1	1.67	56	120	80	2	2	1	1	2	2
1305	1	18	3	3	1	1.74	58	120	80	2	2	1	1	2	2
1306	2	16	3	3	1	1.52	42	120	80	2	2	1	2	2	2
1307	1	21	3	3	1	1.74	56	120	80	1	1	1	1	2	2
1308	2	17	3	3	1	1.75	74	120	80	2	2	1	1	2	2
1309	2	15	3	3	1	1.51	49	120	80	2	2	1	1	1	2
1310	2	16	3	3	1	1.51	47	120	67	2	2	1	1	2	2
1311	1	19	3	3	1	1.63	73	120	80	2	2	1	1	2	2
1312	2	16	3	3	1	1.5	50	120	80	2	2	1	1	1	2
1313	2	15	3	3	1	1.61	54	120	80	2	2	1	2	2	2
1314	1	16	3	3	1	1.67	55	120	80	2	2	1	2	2	2
1315	1	15	3	3	1	1.61	59	120	80	2	2	2	1	2	2
1316	2	15	3	3	1	1.6	55	120	80	2	2	1	1	2	2
1317	2	15	3	3	1	1.55	33	120	80	2	2	1	2	2	2
1318	1	18	3	3	1	1.71	67	120	79	2	2	1	1	2	2
1319	1	16	3	3	1	1.65	55	120	80	2	2	1	1	2	2
1320	2	15	3	3	1	1.53	50	120	80	2	2	2	2	2	2
1321	1	19	3	3	1	1.7	60	120	80	2	2	1	1	2	2
1322	2	30	1	2	2	1.6	65	120	78	2	2	2	2	2	2
1323	2	17	3	3	1	1.56	54	124	75	2	2	1	1	2	2
1324	1	47	2	3	2	1.75	60	156	99	1	2	2	1	2	2
1325	2	27	3	6	2	1.7	77	144	95	2	2	1	1	2	2
1326	2	27	1	6	2	1.57	45	112	75	2	2	1	1	2	2
1327	2	25	3	2	2	1.68	76	146	104	2	2	1	1	2	2
1328	2	15	3	3	1	1.54	56	120	80	2	2	1	1	2	2
1329	2	18	3	3	1	1.64	59	120	80	2	2	1	1	2	2
1330	2	15	1	6	1	1.58	50	120	80	2	2	1	1	2	2
1331	1	20	3	3	1	1.73	60	120	80	2	2	1	1	2	2
1332	1	15	3	3	1	1.54	36	120	80	2	2	1	1	2	2
1333	2	15	3	3	1	1.54	51	141	96	2	2	1	1	2	2
1334	2	23	1	1	2	1.49	50	106	71	2	2	1	2	2	2
1335	1	23	3	3	1	1.85	58	114	70	2	2	1	2	2	2
1336	1	18	2	2	1	1.7	65	120	80	2	2	2	2	2	2
1337	1	30	3	9	2	1.7	64	129	67	2	2	1	2	2	2
1338	2	25	3	8	2	1.55	55	118	80	2	2	1	2	2	2
1339	2	17	1	1	2	1.56	35	120	78	2	2	1	2	2	2
1340	2	15	2	2	1	1.66	72	119	70	2	2	2	2	1	2
1341	2	30	2	2	2	1.56	35	123	69	2	2	2	2	2	2
1342	2	16	3	3	1	1.4	53	120	80	2	2	1	2	1	2
1343	2	16	3	3	1	1.56	46	120	78	2	2	2	2	2	2
1344	2	15	3	3	1	1.58	53	120	80	2	2	1	2	2	2
1345	2	21	3	3	1	1.68	61	122	80	2	1	1	2	2	2
1346	1	16	3	3	1	1.63	50	120	80	2	2	1	1	2	2
1347	2	18	2	6	1	1.7	59	120	80	2	1	1	2	2	2
1348	2	22	3	3	1	1.61	46	120	80	2	2	1	2	2	2
1349	1	20	1	2	1	1.62	61	120	80	2	2	1	1	2	2
1350	1	18	1	1	1	1.56	55	127	67	2	2	1	2	2	2
1351	1	17	3	3	1	1.81	55	135	62	2	2	1	2	2	2
1352	2	15	3	3	1	1.56	70	120	80	2	2	1	2	2	2
1353	2	15	3	3	1	1.6	45	120	80	2	2	2	2	2	2
1354	2	50	1	2	2	1.59	59	123	80	1	2	2	2	2	2
1355	1	24	4	4	1	1.8	66	120	80	2	2	1	2	2	2
1356	1	75	4	7	2	1.76	91	175	98	2	2	1	1	2	2
1357	2	23	2	6	2	1.7	62	120	80	2	2	1	1	2	2
1358	1	16	3	3	1	1.65	51	120	80	2	2	1	1	2	2
1359	2	50	1	2	2	1.51	50	128	93	2	2	2	2	2	2
1360	1	15	3	3	1	1.6	57	120	80	2	2	2	2	2	2
1361	2	17	3	3	1	1.5	57	120	80	2	2	2	2	2	2
1362	2	15	3	3	1	1.61	60	120	80	2	2	1	2	2	2
1363	2	16	3	3	1	1.48	48	120	80	2	2	2	2	2	2
1364	1	20	3	3	1	1.69	66	120	80	2	2	2	2	2	2
1365	1	23	4	3	1	1.72	81	116	68	2	2	1	2	2	2
1366	2	21	2	1	1	1.58	56	120	80	2	2	2	1	2	2
1367	2	28	2	2	2	1.64	65	120	80	2	2	1	1	1	2
1368	1	20	3	3	1	1.63	67	120	80	2	2	2	2	2	2
1369	2	56	2	6	2	1.63	62	136	97	2	2	1	2	2	2
1370	1	39	3	4	2	1.65	82	165	78	2	1	1	1	2	2
1371	1	26	3	3	1	1.63	80	120	78	2	2	1	1	2	2
1372	1	49	3	1	2	1.68	70	149	78	2	2	1	1	2	2
1373	2	16	2	1	1	1.5	46	120	80	2	1	1	1	2	2
1374	2	27	1	1	2	1.6	60	120	80	2	2	1	1	2	2
1375	1	21	4	3	1	1.7	60	93	71	2	2	1	1	2	2
1376	2	47	2	6	2	1.67	67	120	80	2	2	1	1	2	2
1377	2	25	1	6	2	1.58	56	120	80	2	2	2	2	2	2
1378	1	26	3	1	1	1.7	56	120	80	2	1	1	1	2	2
1379	2	35	1	6	2	1.65	58	120	80	2	2	1	2	2	2
1380	2	42	1	6	2	1.59	86	120	80	2	1	1	1	2	2
1381	2	24	4	3	1	1.57	55	120	80	2	2	2	2	2	2
1382	2	20	3	6	2	1.48	40	120	80	2	2	2	2	2	2
1383	2	56	1	2	2	1.66	73	139	73	2	2	2	2	2	2
1384	1	34	3	4	2	1.79	60	104	68	2	2	2	2	2	2
1385	1	21	3	1	1	1.79	75	144	98	2	1	1	2	2	2
1386	2	15	3	3	1	1.58	45	120	80	2	2	2	2	2	2
1387	2	15	3	3	1	1.6	66	120	80	2	2	2	1	2	2
1388	2	29	2	2	2	1.74	73	104	71	2	2	2	2	2	2
1389	2	30	1	6	2	1.75	60	132	90	2	2	2	2	2	2
1390	2	21	3	4	2	1.67	82	120	80	2	2	1	2	2	2
1391	2	28	4	3	2	1.63	64	120	80	2	2	1	2	2	1
1392	2	16	3	3	1	1.6	53	120	80	2	2	1	2	2	2
1393	2	20	3	3	1	1.6	50	120	78	2	2	1	2	2	2
1394	1	32	4	4	1	1.63	60	120	80	2	2	1	1	2	2
1395	2	30	2	1	2	1.57	77	130	79	2	2	1	2	2	2
1396	2	30	4	8	2	1.67	66	120	80	2	2	1	2	2	2
1397	1	30	4	4	1	1.7	74	122	78	2	2	2	2	2	2
1398	2	30	1	2	2	1.7	77	120	80	2	1	2	2	2	2
1399	2	24	3	8	3	1.72	69	120	77	2	2	1	2	2	2
1400	1	26	4	3	2	1.65	68	120	80	2	2	1	2	2	2
1401	1	20	3	3	1	1.6	57	120	80	2	2	2	1	2	2
1402	2	20	3	3	1	1.52	52	120	80	2	2	1	2	2	1
1403	1	15	3	3	1	1.65	57	120	80	2	2	1	1	2	2
1404	2	40	3	9	2	1.6	56	102	80	2	2	1	1	2	2
1405	2	48	2	6	2	1.73	110	136	88	2	2	1	2	2	2
1406	2	15	1	3	1	1.65	60	120	80	2	2	1	2	2	2
1407	2	19	3	3	1	1.66	50	106	79	2	2	1	1	2	2
1408	2	27	1	6	2	1.6	65	100	75	2	2	1	2	2	2
1409	2	16	3	3	1	1.6	40	120	80	2	2	1	1	2	2
1410	2	15	3	1	1	1.6	50	120	80	2	2	1	1	2	2
1411	1	57	2	4	2	1.63	76	100	60	2	2	1	2	2	2
1412	1	40	4	4	3	1.65	55	100	70	2	2	1	2	2	2
1413	2	40	1	6	2	1.49	73	107	74	2	2	1	1	2	2
1414	1	29	1	1	2	1.74	75	120	80	2	2	1	1	2	2
1415	2	19	3	3	1	1.55	56	120	80	2	2	1	1	2	2
1416	1	22	3	3	1	1.74	61	120	80	2	2	1	1	2	2
1417	2	22	3	6	2	1.67	84	120	80	2	2	1	2	2	2
1418	1	21	3	3	1	1.74	65	120	80	2	2	1	1	2	2
1419	2	26	3	6	2	1.57	87	169	79	2	2	1	2	2	2
1420	2	25	3	6	2	1.51	52	104	63	2	2	1	1	2	2
1421	1	23	4	3	1	1.66	65	129	70	2	2	2	1	2	2
1422	1	46	1	2	2	1.64	85	110	65	2	2	1	2	2	2
1423	2	16	3	3	1	1.74	73	120	80	2	2	1	2	2	2
1424	1	17	3	3	1	1.66	62	147	85	2	2	1	1	2	2
1425	2	19	3	3	1	1.57	59	119	82	2	2	1	1	2	2
1426	1	28	4	3	1	1.69	62	135	78	2	2	2	1	2	2
1427	2	40	1	6	2	1.69	57	107	78	2	2	2	2	2	2
1428	2	25	1	6	2	1.62	53	131	62	2	2	1	2	2	2
1429	1	21	3	3	1	1.74	64	120	80	2	2	1	2	2	2
1430	2	30	1	2	2	1.62	61	120	80	2	2	2	2	2	2
1431	1	24	4	4	1	1.67	83	110	64	2	2	1	1	1	2
1432	1	24	3	3	1	1.65	65	100	94	2	1	1	2	2	2
1433	1	21	3	3	1	1.79	64	130	77	2	2	1	1	2	2
1434	2	39	3	6	4	1.6	60	120	80	2	2	1	1	2	2
1435	2	50	1	6	2	1.57	77	119	81	2	2	2	2	2	2
1436	1	19	3	3	1	1.71	58	120	70	2	2	2	1	2	2
1437	1	70	1	6	4	1.72	55	118	63	2	2	2	1	2	2
1438	2	18	3	3	1	1.59	56	114	67	2	2	2	2	2	2
1439	2	35	2	2	2	1.65	81	110	71	2	2	2	1	2	2
1440	2	60	1	6	4	1.42	40	99	76	2	2	2	2	2	2
1441	1	17	3	3	1	1.66	50	120	81	2	2	1	1	2	2
1442	2	15	3	3	1	1.61	50	98	62	2	2	1	1	2	2
1443	2	44	2	9	2	1.58	45	107	91	2	2	2	2	2	2
1444	1	28	3	4	1	1.7	69	93	65	2	2	2	2	2	2
1445	1	15	3	3	1	1.56	39	106	95	2	2	1	2	2	2
1446	2	75	1	5	2	1.58	48	110	63	2	2	1	2	2	2
1447	1	19	2	1	2	1.69	67	140	95	2	2	2	2	2	2
1448	2	39	2	4	2	1.61	78	116	77	2	2	1	2	2	2
1449	2	75	1	6	2	1.55	53	112	75	2	2	2	1	2	2
1450	1	45	1	8	1	1.71	68	120	75	2	1	1	1	2	2
1451	2	16	3	3	1	1.62	48	110	61	2	2	2	2	2	2
1452	1	53	2	7	2	1.73	84	132	93	2	2	1	1	2	2
1453	2	20	3	4	1	1.6	53	121	93	2	2	2	2	2	2
1454	1	18	3	3	1	1.59	46	169	91	2	2	1	2	2	2
1455	2	27	2	2	2	1.68	59	112	69	2	2	2	1	2	2
1456	2	15	2	1	1	1.57	42	148	87	2	2	2	2	2	2
1457	1	43	3	3	1	1.78	79	120	80	2	2	1	1	2	2
1458	1	41	3	4	2	1.78	79	120	85	2	2	1	1	2	2
1459	2	33	1	6	2	1.63	74	110	60	2	2	1	2	2	2
1460	2	45	3	2	2	1.68	69	120	80	2	1	1	1	2	2
1461	1	45	3	4	2	1.7	66	120	60	2	2	1	1	2	2
1462	2	40	1	1	2	1.64	56	120	80	2	2	1	1	2	2
1463	2	24	3	1	2	1.55	61	120	80	2	2	1	2	2	2
1464	2	37	2	1	2	1.6	56	120	80	2	2	1	1	2	2
1465	1	70	1	5	2	1.68	74	120	80	2	2	1	2	2	2
1466	2	27	1	1	2	1.67	68	110	67	2	2	1	1	2	2
1467	2	23	3	3	1	1.72	74	120	80	2	2	1	1	2	2
1468	2	19	3	3	1	1.72	55	120	80	2	2	2	1	2	2
1469	2	22	1	1	2	1.55	64	130	89	2	1	1	1	2	2
1470	2	25	1	6	2	1.64	69	101	66	2	1	1	1	2	2
1471	1	16	3	3	1	1.55	41	93	77	2	2	1	1	2	2
1472	2	20	3	3	1	1.56	50	118	96	2	1	1	1	2	2
1473	2	15	3	3	1	1.57	45	96	62	2	2	1	2	2	2
1474	2	20	3	3	1	1.7	60	120	80	2	2	1	1	2	2
1475	1	19	3	3	1	1.68	60	129	69	2	2	1	1	2	2
1476	2	16	3	3	1	1.69	52	120	80	2	2	1	1	2	2
1477	1	28	2	1	2	1.67	65	120	80	2	2	1	2	2	2
1478	2	48	2	8	2	1.59	65	135	87	2	2	1	2	2	2
1479	2	59	2	2	4	1.66	57	180	80	2	2	2	2	2	2
1480	2	25	1	2	2	1.58	80	131	79	2	2	1	2	2	2
1481	2	30	3	4	2	1.63	76	126	68	2	2	2	2	2	2
1482	2	24	3	3	2	1.69	70	120	63	2	2	1	1	2	2
1483	1	27	3	4	2	1.71	70	120	80	2	2	1	2	2	2
1484	2	53	3	6	5	1.49	87	92	72	2	2	1	2	2	2
1485	2	70	1	2	4	1.59	46	110	60	2	2	1	2	2	2
1486	2	22	2	1	1	1.63	57	120	77	2	2	1	2	2	2
1487	1	22	3	3	4	1.71	73	121	58	2	2	2	1	2	2
1488	1	20	3	3	1	1.74	62	154	90	2	2	1	2	2	2
1489	1	60	1	1	2	1.67	58	108	72	2	2	1	2	2	2
1490	1	17	3	3	1	1.69	60	120	80	2	2	1	2	2	2
1491	1	23	3	3	1	1.74	68	120	65	2	1	1	1	2	2
1492	1	33	2	1	2	1.66	58	116	65	2	2	1	1	2	2
1493	1	22	3	1	1	1.82	73	110	62	2	2	1	1	2	2
1494	1	34	2	1	2	1.7	63	162	95	2	2	2	2	2	2
1495	1	22	3	4	1	1.65	65	116	78	1	1	1	1	2	2
1496	2	39	2	2	2	1.61	47	145	86	2	2	1	1	2	2
1497	1	15	3	3	1	1.62	45	120	80	2	2	1	2	2	2
1498	2	20	2	1	1	1.51	57	126	65	2	1	1	1	2	2
1499	2	32	1	2	2	1.59	52	146	99	2	2	1	2	2	2
1500	2	35	1	2	2	1.63	96	107	56	2	2	2	2	2	2
1501	2	18	3	3	1	1.6	61	120	80	2	1	1	1	2	2
1502	1	17	3	3	1	1.57	48	120	80	2	2	1	1	2	2
1503	2	27	3	2	2	1.67	89	120	80	2	2	1	1	2	2
1504	1	15	3	3	1	1.67	59	120	80	2	1	1	1	2	2
1505	2	15	3	3	1	1.72	74	120	80	2	2	2	2	2	2
1506	1	17	3	3	1	1.7	56	120	80	2	2	1	1	2	2
1507	1	20	3	3	1	1.67	60	120	80	2	2	1	1	2	2
1508	2	15	3	3	1	1.6	46	120	80	2	2	1	1	2	2
1509	1	20	3	3	1	1.63	65	120	80	2	2	1	1	2	2
1510	2	16	3	3	1	1.58	55	120	80	2	2	1	1	2	2
1511	1	20	3	3	1	1.71	89	120	80	2	2	1	1	2	2
1512	2	39	3	2	1	1.66	61	120	80	2	2	1	2	2	2
1513	2	15	3	3	1	1.5	35	120	80	2	2	2	1	2	2
1514	1	15	3	3	1	1.57	44	120	80	2	2	1	1	2	2
1515	2	16	3	3	1	1.56	45	120	80	2	1	1	1	2	2
1516	1	18	3	3	1	1.72	70	120	80	1	1	1	1	2	2
1517	2	16	3	3	1	1.66	65	120	80	2	2	1	1	2	2
1518	1	17	3	3	1	1.7	58	120	80	2	2	1	1	2	2
1519	1	15	3	3	1	1.51	43	120	80	2	2	1	1	2	2
1520	2	16	3	3	1	1.55	49	120	80	2	1	1	1	2	2
1521	2	17	3	3	1	1.49	45	120	80	2	2	1	1	2	2
1522	1	19	3	3	1	1.82	99	120	80	2	1	1	1	2	2
1523	1	22	3	3	1	1.77	54	120	80	2	2	1	1	2	2
1524	1	16	3	3	1	1.67	52	120	80	2	2	1	1	2	2
1525	2	16	3	3	1	1.51	50	120	80	2	2	1	1	2	2
1526	1	16	3	3	1	1.66	45	120	80	2	1	1	2	2	2
1527	1	21	3	3	1	1.71	56	120	80	2	2	1	1	2	2
1528	1	16	3	3	1	1.63	55	120	80	2	2	1	2	2	2
1529	1	15	3	3	1	1.58	44	120	80	2	2	1	2	2	2
1530	1	19	3	3	1	1.71	70	120	80	2	2	2	1	2	2
1531	1	53	3	2	1	1.59	54	120	78	2	2	1	2	2	2
1532	2	16	3	3	1	1.57	67	120	80	2	2	1	2	2	2
1533	2	15	3	3	1	1.5	48	120	80	2	2	1	2	2	2
1534	2	18	3	3	1	1.63	64	120	80	2	2	1	2	2	2
1535	1	16	3	3	1	1.55	50	120	80	2	2	1	2	2	2
1536	1	20	3	3	1	1.76	55	120	80	2	2	1	1	2	2
1537	2	18	3	3	1	1.66	52	120	80	2	2	1	2	2	2
1538	2	18	3	3	1	1.59	51	120	80	2	2	1	2	2	2
1539	2	19	3	3	1	1.65	50	120	80	2	2	1	2	2	2
1540	2	17	3	3	1	1.56	53	120	82	2	2	1	2	2	2
1541	2	15	3	3	1	1.55	55	119	80	2	2	1	2	2	2
1542	2	16	3	3	1	1.69	52	120	80	2	2	1	1	2	2
1543	2	19	3	3	1	1.53	64	122	80	2	2	1	2	2	2
1544	1	16	3	3	1	1.76	68	120	80	2	2	1	2	2	2
1545	2	16	3	3	1	1.59	55	120	80	2	2	1	2	2	2
1546	2	17	3	3	1	1.53	61	120	80	2	2	2	2	2	2
1547	2	17	3	3	1	1.59	51	120	80	2	2	1	2	2	2
1548	2	16	3	3	1	1.6	55	120	80	2	2	1	2	2	2
1549	2	16	3	3	1	1.47	45	120	80	2	2	1	2	2	2
1550	2	17	3	3	1	1.58	45	122	80	2	2	1	2	2	2
1551	2	17	3	3	1	1.66	47	120	80	2	2	1	2	2	2
1552	2	15	3	3	1	1.54	50	120	80	2	2	2	2	2	2
1553	2	17	3	3	1	1.54	54	120	80	2	2	1	2	2	2
1554	1	16	3	3	1	1.63	56	120	80	2	2	1	1	2	2
1555	2	17	3	3	1	1.65	53	111	80	2	2	1	1	2	2
1556	1	18	3	3	1	1.68	62	122	80	2	2	1	1	2	2
1557	1	17	3	3	1	1.67	55	120	80	2	2	2	2	2	2
1558	1	18	3	3	1	1.71	78	120	80	2	2	1	2	2	2
1559	2	16	3	3	1	1.54	61	120	80	2	2	2	2	1	2
1560	1	19	3	3	1	1.72	80	120	80	2	2	1	1	2	2
1561	1	19	3	3	1	1.62	70	120	80	2	2	1	1	2	2
1562	1	16	3	3	1	1.66	59	120	80	2	2	2	1	1	2
1563	1	19	3	3	1	1.84	68	120	80	2	2	2	1	2	2
1564	1	22	3	3	1	1.67	52	120	80	2	2	1	1	2	2
1565	1	16	3	3	1	1.62	55	120	80	2	2	1	1	2	2
1566	1	18	3	3	1	1.77	61	110	70	2	2	1	1	2	2
1567	2	17	3	3	1	1.66	72	120	80	2	2	2	1	2	2
1568	1	15	3	3	1	1.7	55	120	80	2	2	2	1	2	2
1569	2	18	3	3	1	1.62	51	120	80	2	2	1	2	2	2
1570	1	19	3	3	1	1.72	61	120	80	2	2	2	2	2	2
1571	1	22	3	3	1	1.8	82	120	78	2	2	2	2	1	1
1572	1	24	3	3	1	1.7	69	120	80	2	2	1	1	2	1
1573	1	16	3	3	3	1.75	45	120	80	2	2	1	1	2	2
1574	2	16	3	3	1	1.63	50	111	80	2	2	2	2	2	2
1575	1	16	3	3	1	1.71	52	120	80	2	2	2	1	2	2
1576	1	16	3	3	1	1.71	70	110	90	2	1	1	2	2	2
1577	1	15	3	3	1	1.67	45	120	88	2	2	1	1	2	2
1578	2	26	3	1	2	1.6	47	120	80	2	2	1	2	2	2
1579	1	18	3	3	1	1.68	65	120	80	2	2	1	2	2	2
1580	1	18	3	3	1	1.67	55	120	79	2	2	2	2	2	2
1581	1	22	3	3	1	1.74	55	112	80	2	2	1	1	2	2
1582	1	16	3	3	1	1.79	45	120	80	2	2	1	1	2	2
1583	2	16	3	3	1	1.62	55	120	80	2	2	1	1	2	2
1584	1	17	3	3	1	1.66	40	120	80	2	2	1	2	2	2
1585	1	17	3	3	1	1.66	54	120	79	2	2	1	1	2	2
1586	2	16	3	3	1	1.6	49	120	70	2	2	2	2	2	2
1587	2	16	3	3	1	1.65	55	130	79	2	2	1	1	2	2
1588	1	16	3	3	1	1.7	60	120	80	2	2	1	1	2	2
1589	2	18	3	3	1	1.69	66	120	80	2	2	1	2	2	2
1590	1	16	3	3	1	1.7	50	120	80	2	2	1	1	2	2
1591	1	17	3	3	1	1.75	58	120	80	2	2	2	2	2	2
1592	1	16	3	3	1	1.72	56	120	80	2	2	1	1	2	2
1593	1	20	3	3	1	1.74	72	120	80	2	2	1	1	2	2
1594	1	17	3	3	1	1.7	55	120	80	2	2	1	1	2	2
1595	1	19	3	3	1	1.89	72	120	80	2	2	1	1	2	2
1596	2	17	3	3	1	1.7	104	120	80	2	2	1	1	2	2
1597	1	18	3	3	1	1.7	60	120	77	2	2	1	1	2	2
1598	1	17	3	3	1	1.69	65	120	80	2	2	2	2	2	2
1599	1	20	3	3	1	1.78	76	120	80	2	1	1	1	2	2
1600	1	17	3	3	1	1.66	58	120	80	2	2	1	1	2	2
1601	1	16	3	3	1	1.73	62	120	85	2	2	1	1	2	2
1602	1	18	3	3	1	1.67	70	120	80	2	2	1	1	2	2
1603	1	20	3	3	1	1.62	54	120	80	2	2	1	1	2	2
1604	1	19	3	3	1	1.59	55	120	80	2	2	2	2	2	2
1605	1	16	3	3	1	1.71	60	120	80	2	2	1	1	2	2
1606	2	15	3	3	1	1.52	50	120	80	2	2	1	2	2	2
1607	2	15	3	3	1	1.52	49	120	80	2	2	1	2	2	2
1608	1	18	3	3	1	1.77	70	120	70	2	2	1	1	2	2
1609	2	17	3	3	1	1.5	56	120	80	2	2	1	2	2	2
1610	1	17	3	3	1	1.75	55	120	80	2	2	1	1	2	2
1611	2	15	3	3	1	1.62	50	120	80	2	2	1	1	2	2
1612	2	15	3	3	1	1.5	50	120	80	2	2	2	2	2	2
1613	1	15	3	3	1	1.72	55	120	80	2	2	1	1	2	2
1614	1	23	3	9	1	1.7	65	120	80	2	2	1	1	2	2
1615	1	18	3	3	1	1.54	54	120	80	2	2	1	1	2	2
1616	1	25	3	9	2	1.72	60	120	80	1	1	1	2	2	2
1617	1	30	1	2	1	1.8	65	120	80	2	2	1	1	2	2
1618	1	16	3	3	1	1.66	55	120	80	2	2	1	1	2	2
1619	1	16	3	3	1	1.79	60	120	80	2	2	1	1	2	2
1620	1	17	3	3	1	1.53	51	120	80	2	2	1	1	2	2
1621	1	16	3	1	1	1.57	50	120	80	2	2	1	1	2	2
1622	2	26	3	1	2	1.69	57	120	80	2	2	1	1	2	2
1623	2	17	3	1	2	1.62	60	120	80	2	2	1	1	2	2
1624	1	26	4	3	1	1.68	55	120	80	2	2	1	1	1	2
1625	1	24	2	1	1	1.7	82	120	80	2	2	1	2	2	2
1626	2	55	1	2	2	1.55	70	120	80	2	2	1	2	2	2
1627	2	28	3	2	2	1.52	39	120	80	2	2	1	2	2	2
1629	2	46	3	2	2	1.8	118	120	80	2	2	2	2	2	2
1630	2	38	3	1	2	1.54	67	109	77	2	2	1	1	2	2
1631	2	21	3	9	2	1.56	58	120	80	2	2	1	1	2	2
1632	2	20	1	1	1	1.63	52	120	80	2	2	1	1	2	2
1633	2	37	2	2	2	1.65	65	120	80	2	2	1	1	2	2
1634	2	60	1	2	2	1.6	68	145	92	2	2	1	2	2	2
1635	1	25	4	3	1	1.82	65	120	80	2	2	1	1	2	2
1636	2	15	3	3	1	1.54	53	120	80	2	2	1	2	2	2
1637	2	18	3	3	1	1.52	67	120	80	2	2	1	2	2	2
1638	2	17	3	3	1	1.48	52	120	80	2	2	1	1	2	2
1639	2	27	2	2	2	1.6	65	106	64	2	2	1	2	2	2
1640	1	27	2	1	2	1.59	82	120	80	2	2	1	1	2	2
1641	1	20	2	1	1	1.78	78	120	80	2	2	1	2	2	2
1642	2	19	2	1	1	1.54	58	120	80	2	1	1	1	2	2
1643	2	36	1	2	2	1.69	100	119	79	2	2	1	1	2	2
1644	2	40	1	2	2	1.54	78	105	90	2	2	1	2	2	2
1645	1	25	2	1	1	1.66	66	120	80	2	2	2	2	2	2
1646	2	19	3	3	1	1.51	46	120	80	2	1	2	2	2	2
1647	2	18	3	3	1	1.64	59	120	80	2	2	2	2	2	2
1648	1	16	3	3	1	1.74	50	120	80	2	2	1	1	2	2
1649	1	16	3	3	1	1.8	60	120	80	2	2	2	1	1	2
1650	1	19	3	3	1	1.67	62	120	80	2	2	1	2	2	2
1651	1	18	3	3	1	1.68	53	120	80	2	2	1	1	2	2
1652	1	16	3	3	1	1.65	46	120	80	2	2	2	1	2	2
1653	1	48	2	8	2	1.82	66	120	80	1	1	1	2	2	2
1654	1	16	3	3	1	1.73	61	120	80	2	2	2	2	2	2
1655	1	26	2	1	3	1.62	55	120	80	2	2	1	2	2	2
1656	1	25	3	4	1	1.67	58	120	78	2	2	2	2	2	2
1657	2	29	3	8	1	1.64	62	120	80	2	1	1	2	2	2
1658	1	17	2	2	1	1.64	58	122	78	2	2	1	2	2	2
1659	1	25	4	3	1	1.68	59	120	80	2	2	1	1	2	2
1660	2	26	3	2	1	1.64	59	120	74	2	2	1	2	2	2
1661	2	19	2	8	1	1.63	55	103	73	2	2	1	2	2	2
1662	2	22	3	2	3	1.57	57	96	61	2	2	1	2	2	2
1663	1	22	3	2	3	1.54	45	108	80	2	2	2	2	2	2
1664	1	27	2	1	3	1.72	80	120	82	2	2	1	1	2	2
1665	1	46	3	4	2	1.69	65	120	88	2	2	1	2	2	2
1666	1	55	3	1	2	1.68	65	111	80	2	1	1	2	2	2
1667	1	28	4	3	1	1.67	62	120	82	2	1	1	2	2	2
1668	1	29	2	1	1	1.61	64	122	80	2	1	1	1	2	2
1669	1	15	3	3	1	1.55	54	120	80	2	2	1	1	2	2
1670	2	20	3	3	1	1.51	57	120	80	2	2	1	1	2	2
1671	1	30	1	1	2	1.69	63	120	80	2	1	1	2	2	2
1672	1	25	3	1	1	1.62	56	12	80	2	1	1	2	2	2
1673	2	20	3	3	1	1.63	49	120	80	2	2	1	1	2	2
1674	1	21	4	3	1	1.81	54	120	80	2	2	1	2	2	2
1675	1	18	3	3	1	1.75	52	120	80	2	2	2	2	2	2
1676	1	43	3	1	2	1.74	72	108	71	2	2	1	2	2	2
1677	1	17	3	3	1	1.69	48	120	80	2	2	1	1	2	2
1678	1	19	3	3	1	1.69	70	120	80	2	2	1	1	2	2
1679	1	15	3	3	1	1.68	45	120	80	2	2	2	1	2	2
1680	1	16	3	3	1	1.62	46	110	80	2	2	2	2	2	2
1681	2	16	3	3	1	1.53	45	120	80	2	2	2	2	2	2
1682	1	16	3	3	1	1.7	55	120	80	2	2	2	1	2	2
1683	1	20	3	3	1	1.67	55	120	80	2	2	1	2	2	2
1684	1	21	3	3	1	1.69	45	125	80	2	2	2	2	2	2
1685	1	23	4	3	1	1.75	65	120	80	2	2	2	2	2	2
1686	1	33	3	1	2	1.69	65	120	80	2	2	2	2	2	2
1687	1	32	3	1	1	1.84	66	112	78	2	2	2	2	2	2
1688	1	43	3	1	2	1.67	66	140	90	2	2	2	2	2	2
1689	1	25	3	1	1	1.68	61	120	80	2	2	2	2	2	2
1690	1	18	4	8	1	1.64	58	120	80	2	1	1	2	2	2
1691	2	22	3	4	2	1.58	53	122	80	2	2	2	2	2	2
1692	1	15	3	3	1	1.82	87	120	81	2	2	2	2	2	2
1693	1	25	3	2	1	1.7	62	122	80	2	2	1	2	2	2
1694	1	22	3	3	1	1.63	59	120	80	2	2	1	1	2	2
1695	1	25	3	1	1	1.73	65	120	80	2	2	2	2	2	2
1696	1	29	3	4	1	1.66	71	120	80	2	2	2	2	2	2
1697	1	18	3	3	1	1.79	69	120	80	2	2	1	2	2	2
1698	1	31	3	1	2	1.75	71	140	90	1	1	1	2	2	2
1699	1	23	3	3	1	1.54	51	120	80	2	2	1	2	2	2
1700	2	22	4	3	1	1.63	52	120	80	2	2	1	1	2	2
1701	1	34	3	4	2	1.58	65	120	80	2	2	1	1	2	2
1702	2	22	3	3	2	1.73	66	116	67	2	1	1	2	2	2
1703	1	26	3	4	2	1.71	59	110	68	2	2	1	2	2	2
1704	2	17	3	3	1	1.77	58	125	97	2	2	1	1	2	2
1705	2	29	1	4	2	1.64	75	111	73	2	2	1	2	2	1
1706	1	28	1	1	1	1.5	30	120	80	2	2	1	2	2	2
1707	1	17	1	1	1	1.69	55	120	80	2	2	2	2	2	2
1708	1	17	1	2	1	1.6	60	120	80	2	2	1	2	2	2
1709	1	19	1	2	1	1.73	60	120	80	2	2	2	2	2	2
1710	2	16	3	3	1	1.63	56	120	80	2	2	2	2	2	2
1711	1	17	3	3	1	1.5	50	120	80	2	2	1	2	2	2
1712	2	23	3	3	1	1.62	62	120	80	2	2	2	2	2	2
1713	2	22	3	3	1	1.64	59	120	80	2	2	2	2	2	2
1714	1	23	1	1	1	1.77	70	120	80	2	2	2	2	2	2
1715	1	16	1	1	1	1.57	65	120	80	2	2	2	2	2	2
1716	2	18	1	1	1	1.3	40	120	80	2	2	2	2	2	2
1717	2	20	3	3	1	1.61	125	120	80	2	2	1	2	2	2
1718	1	21	1	2	2	1.68	62	109	60	2	2	1	1	2	2
1719	2	22	3	3	1	1.6	59	120	80	2	2	1	2	2	2
1720	1	26	3	3	2	1.75	95	120	80	2	2	1	2	2	2
1721	1	22	3	3	1	1.74	70	120	80	2	2	1	2	2	2
1722	1	18	3	3	1	1.74	65	120	80	2	2	1	2	2	2
1723	1	20	3	3	2	1.54	65	120	80	2	2	1	2	2	2
1724	1	23	3	3	2	1.79	72	120	80	2	2	1	1	2	2
1725	1	15	3	3	1	1.62	60	120	80	2	2	1	1	2	2
1726	1	15	3	3	1	1.67	55	120	80	2	2	1	1	2	2
1727	2	18	3	3	1	1.64	51	120	80	2	2	1	2	2	2
1728	2	20	3	2	1	1.55	65	120	80	2	2	1	2	2	2
1729	1	19	3	3	1	1.8	65	120	80	2	2	1	2	2	2
1730	1	18	3	3	1	1.84	74	120	80	2	2	1	2	2	2
1731	1	20	1	2	1	1.77	62	120	80	2	2	1	2	2	2
1732	2	18	1	2	1	1.6	51	120	80	2	2	1	2	2	2
1733	1	39	3	2	2	1.7	75	120	80	2	2	1	2	2	2
1734	1	59	3	7	2	1.66	65	140	80	2	2	1	1	2	2
1735	2	16	3	3	1	1.58	52	120	80	2	2	1	2	2	2
1736	1	16	3	3	1	1.7	58	120	80	2	2	1	2	2	2
1737	2	37	3	2	2	1.72	101	110	80	2	2	2	2	2	2
1738	2	18	3	3	1	1.57	58	120	80	2	2	1	2	2	2
1739	2	19	3	3	1	1.63	43	120	80	2	2	2	1	2	2
1740	1	32	3	1	2	1.66	63	120	80	2	2	2	1	2	2
1741	1	23	3	1	1	1.67	57	120	80	2	2	1	2	2	2
1742	2	24	2	2	2	1.6	61	120	80	2	2	2	2	2	2
1743	1	20	3	3	1	1.78	65	120	80	2	2	2	2	2	2
1744	2	57	1	6	2	1.5	38	112	75	2	2	1	2	2	2
1745	2	15	3	3	1	1.6	48	120	80	2	2	1	2	2	2
1746	1	22	3	3	1	1.84	78	120	80	2	2	1	1	2	2
1747	2	23	3	8	2	1.69	63	120	80	2	2	2	2	2	2
1748	2	20	1	9	1	1.58	56	120	80	2	2	1	2	2	2
1749	2	21	2	1	1	1.7	65	120	80	2	2	1	2	2	2
1750	1	19	3	1	1	1.7	65	120	60	2	2	1	2	2	2
1751	1	26	1	1	1	1.53	54	120	80	2	2	1	2	2	2
1752	1	22	4	8	1	1.73	58	120	80	2	2	1	2	2	2
1753	1	23	4	9	1	1.79	65	120	80	2	2	1	1	2	2
1754	2	16	3	3	1	1.61	68	120	80	2	2	1	2	2	2
1755	2	20	1	1	1	1.59	54	120	80	2	2	2	2	2	2
1756	1	27	4	2	1	1.68	60	120	80	2	2	1	1	1	2
1757	1	23	3	3	1	1.7	75	120	80	2	2	1	2	2	2
1758	1	25	3	3	1	1.8	115	120	80	2	2	1	2	2	2
1759	1	25	3	3	1	1.68	55	120	80	2	1	2	2	2	2
1760	1	23	3	3	1	1.63	57	120	80	2	2	1	2	2	2
1761	2	24	2	1	1	1.57	70	120	80	2	2	2	2	2	2
1762	2	17	3	1	1	1.5	65	120	80	2	2	1	2	2	2
1763	1	23	3	9	1	1.74	79	138	86	2	2	2	2	2	2
1764	1	32	3	1	1	1.63	70	133	85	2	2	2	2	2	2
1765	1	19	3	1	1	1.72	58	120	80	1	2	1	1	2	2
1766	1	23	3	3	1	1.7	65	120	80	2	2	1	1	2	2
1767	1	16	3	3	1	1.59	55	120	80	2	2	1	2	2	2
1768	1	16	3	3	1	1.63	50	120	80	2	2	1	1	2	2
1769	1	25	3	3	1	1.78	76	120	80	2	2	1	1	2	2
1770	1	27	4	8	1	1.84	83	120	80	2	2	1	2	2	2
1771	2	34	1	9	2	1.51	81	120	80	2	2	1	1	2	2
1772	2	26	3	2	1	1.62	55	120	80	2	2	1	2	2	2
1773	2	17	3	3	1	1.56	45	120	80	2	2	1	1	2	2
1774	1	16	3	3	1	1.57	40	120	80	2	2	1	1	2	2
1775	2	19	3	3	1	1.56	47	120	80	2	2	1	1	2	2
1776	2	15	3	3	1	1.58	54	120	80	2	2	1	1	2	2
1777	1	22	3	3	1	1.74	55	120	80	2	2	2	2	2	2
1778	2	18	3	3	1	1.56	55	120	80	2	2	1	1	2	2
1779	2	15	1	2	2	1.62	79	120	80	2	2	1	1	2	2
1780	2	16	3	3	1	1.61	53	120	80	2	2	2	1	1	2
1781	2	19	3	3	1	1.63	60	120	80	2	2	1	1	2	2
1782	1	15	3	3	1	1.51	41	120	80	2	2	1	1	2	2
1783	2	24	1	2	1	1.59	53	108	0	2	2	1	1	2	2
1784	1	20	2	9	2	1.6	55	120	70	2	2	1	1	2	2
1785	2	18	3	3	2	1.69	77	120	80	2	2	1	1	2	2
1786	1	22	4	9	1	1.81	61	120	80	2	2	1	1	2	2
1787	1	19	1	9	2	1.7	59	120	80	2	2	1	2	2	2
1788	1	21	3	3	1	1.7	60	120	80	2	2	1	1	2	2
1789	2	22	3	3	1	1.6	67	120	80	2	2	1	2	2	2
1790	1	27	1	3	1	1.74	71	120	80	2	2	2	2	2	2
1791	1	20	3	3	1	1.69	90	120	80	2	2	2	2	2	2
1792	2	19	3	3	2	1.71	70	120	80	2	2	1	2	2	2
1793	1	25	2	1	1	1.56	63	120	80	2	2	2	2	2	2
1794	2	17	3	3	1	1.57	53	105	78	2	2	1	2	2	2
1795	1	15	3	3	1	1.49	47	120	80	2	2	1	2	2	2
1796	1	22	3	1	1	1.73	65	120	80	2	2	1	1	2	2
1797	2	18	3	1	1	1.61	95	120	80	2	2	2	1	1	2
1798	1	18	3	3	1	1.73	63	120	80	2	2	2	2	2	2
1799	2	18	3	3	1	1.7	57	120	80	2	2	1	2	2	2
1800	1	18	3	3	1	1.58	55	120	80	2	2	2	2	2	2
1801	2	16	3	3	1	1.56	46	120	80	2	2	1	1	2	2
1802	2	15	3	3	1	1.53	50	120	80	2	2	1	1	2	2
1803	1	18	4	3	1	1.7	65	120	80	2	2	2	1	2	2
1804	1	18	3	3	1	1.89	75	120	80	2	2	1	1	2	2
1805	1	17	3	3	1	1.57	55	120	80	2	2	1	1	1	2
1806	1	15	3	3	1	1.71	55	120	80	2	2	1	2	2	2
1807	1	16	3	3	1	1.66	58	120	80	2	2	1	2	2	2
1808	1	17	3	3	1	1.62	55	120	80	2	2	1	1	2	2
1809	1	21	3	3	1	1.73	70	120	80	2	1	1	1	2	2
1810	1	17	3	3	1	1.7	60	120	80	2	2	1	1	2	2
1811	1	18	4	3	1	1.74	66	120	80	2	2	2	2	2	2
1812	1	21	3	3	1	1.7	55	120	80	2	1	1	2	2	2
1813	2	15	3	3	1	1.56	51	120	80	2	2	1	2	2	2
1814	2	16	3	3	1	1.63	45	120	80	2	2	2	2	2	2
1815	1	20	3	3	1	1.63	50	120	88	1	2	1	1	2	2
1816	1	18	3	3	1	1.68	67	120	80	2	1	1	1	2	2
1817	2	17	3	3	1	1.61	64	120	80	2	2	1	1	2	1
1818	2	17	3	3	1	1.62	50	120	80	2	2	1	1	2	2
1819	1	18	3	3	1	1.78	68	120	80	2	2	1	2	2	2
1820	1	18	3	3	1	1.74	61	120	80	2	1	1	1	2	2
1821	1	18	3	3	1	1.61	58	120	80	2	1	1	1	2	2
1822	2	21	3	3	1	1.64	55	120	80	2	2	2	2	2	2
1823	2	20	3	3	1	1.61	45	120	80	2	2	1	1	2	2
1824	1	18	3	3	1	1.72	56	120	80	2	2	1	1	2	2
1825	1	17	3	3	1	1.71	55	120	80	2	1	1	1	2	2
1826	1	16	3	3	1	1.62	52	120	80	2	2	2	2	2	2
1827	2	18	3	3	1	1.61	80	120	80	2	1	1	1	2	2
1828	2	17	3	3	1	1.67	60	120	80	2	2	1	1	2	2
1829	2	16	3	3	1	1.53	54	120	80	2	1	1	1	2	2
1830	1	16	3	3	1	1.76	67	120	80	2	2	1	1	2	2
1831	1	17	3	3	1	1.75	54	120	80	2	2	1	1	2	2
1832	1	16	3	3	1	1.56	44	120	80	2	2	2	1	2	2
1833	1	18	3	3	1	1.71	62	120	80	2	2	1	2	2	2
1834	2	16	3	3	1	1.57	58	120	80	2	2	1	2	2	2
1835	2	17	3	3	1	1.62	68	120	80	2	2	2	2	2	2
1836	2	15	3	3	1	1.67	52	120	80	2	2	2	2	2	2
1837	1	17	3	3	1	1.65	69	120	80	2	2	2	2	2	2
1838	1	19	3	3	1	1.83	65	120	80	2	2	2	1	2	2
1839	1	17	3	3	1	1.66	70	120	80	2	2	2	1	2	2
1840	1	17	3	3	1	1.65	58	120	80	2	2	1	1	2	2
1841	1	17	3	3	1	1.64	65	120	80	2	2	2	1	2	1
1842	1	17	3	3	1	1.67	59	120	80	2	2	1	2	2	2
1843	1	17	3	3	1	1.69	56	120	80	2	1	1	2	2	2
1844	1	18	3	3	1	1.61	64	120	80	2	2	1	2	2	2
1845	2	15	3	3	1	1.56	46	120	80	2	2	1	2	2	2
1846	1	15	3	3	1	1.54	45	129	83	2	2	1	2	2	2
1847	1	15	3	3	1	1.66	42	120	80	2	2	2	1	2	2
1848	1	15	3	3	1	1.79	57	120	80	2	2	2	2	2	2
1849	1	20	3	3	1	1.75	60	120	80	2	2	2	1	2	2
1850	2	20	3	3	1	1.53	58	120	80	2	2	1	2	2	2
1851	1	20	3	3	1	1.69	74	120	80	2	2	1	1	2	2
1852	2	21	3	3	1	1.66	57	120	80	2	2	1	1	2	2
1853	2	17	3	3	1	1.64	56	120	80	2	2	1	2	2	2
1854	1	21	3	3	1	1.72	59	120	80	1	2	1	2	2	2
1855	1	20	3	3	1	1.68	60	120	80	2	2	1	1	2	2
1856	1	18	3	3	1	1.72	62	120	80	2	2	1	1	2	2
1857	1	17	3	3	1	1.67	61	120	80	2	2	1	2	2	2
1858	1	17	3	3	1	1.69	62	120	80	2	2	1	2	2	2
1859	1	18	3	3	1	1.56	64	120	80	2	2	2	1	2	2
1860	1	18	3	3	1	1.67	62	120	80	1	2	1	1	2	2
1861	1	17	3	3	1	1.57	54	120	80	2	2	1	1	2	2
1862	1	17	3	3	1	1.78	54	120	80	2	1	1	1	2	2
1863	1	15	3	3	1	1.71	56	120	80	1	1	1	1	1	2
1864	1	16	3	3	1	1.57	45	120	80	2	1	1	2	2	2
1865	1	19	3	3	1	1.72	55	120	80	2	2	2	1	2	2
1866	2	19	3	3	1	1.48	55	120	80	2	1	1	2	2	2
1867	2	16	3	3	1	1.62	55	120	80	2	2	1	2	2	2
1868	1	22	3	3	1	1.66	66	120	80	2	2	2	2	2	2
1869	1	17	3	3	1	1.61	45	120	80	2	2	1	2	2	2
1870	1	17	3	3	1	1.74	50	120	80	2	1	1	2	2	2
1871	1	22	3	3	1	1.8	68	120	80	2	2	1	1	2	2
1872	1	15	3	3	1	1.77	56	120	80	2	2	1	1	1	2
1873	1	15	3	3	1	1.6	48	120	80	2	2	1	1	2	2
1874	1	16	3	3	1	1.57	54	120	80	2	1	1	1	1	2
1875	1	18	3	3	1	1.75	71	120	80	2	2	1	1	2	1
1876	2	17	3	3	1	1.7	69	120	80	2	2	1	1	2	2
1877	2	19	3	3	1	1.55	54	120	80	2	2	1	1	2	2
1878	1	23	3	3	1	1.7	67	120	80	2	1	1	1	1	2
1879	1	17	3	3	1	1.63	50	120	80	2	2	1	2	2	2
1880	1	18	3	3	1	1.69	55	120	80	2	2	2	1	2	2
1881	1	15	3	3	1	1.61	50	120	80	2	2	1	2	2	2
1882	1	17	3	3	1	1.65	55	120	80	2	2	1	1	2	2
1883	2	17	3	3	1	1.5	50	120	80	2	2	1	1	2	2
1884	2	17	3	3	1	1.45	46	120	80	2	2	1	2	2	2
1885	2	15	3	3	1	1.66	56	120	80	2	2	1	2	2	2
1886	2	15	3	3	1	1.6	59	120	80	2	2	1	1	2	2
1887	2	20	3	3	1	1.5	51	120	80	2	2	1	1	2	2
1888	1	21	3	3	3	1.8	66	120	80	2	2	1	1	2	2
1889	2	17	3	3	1	1.57	49	120	80	2	2	1	1	2	2
1890	1	22	3	3	1	1.8	69	120	80	2	2	1	1	2	2
1891	1	17	3	3	1	1.77	69	120	80	2	2	1	1	2	2
1892	1	23	3	3	1	1.72	65	120	80	2	2	1	2	2	2
1893	1	20	3	3	1	1.69	54	120	80	2	2	1	2	2	2
1894	2	23	3	3	3	1.6	66	120	80	2	2	1	2	2	2
1895	1	17	3	3	1	1.7	56	120	80	2	2	1	1	2	2
1896	1	17	3	3	1	1.7	62	120	80	2	2	1	1	2	2
1897	2	16	3	3	1	1.61	66	120	80	2	2	1	1	2	2
1898	2	18	3	3	1	1.6	59	120	80	2	2	2	1	2	2
1899	1	19	3	3	1	1.71	65	120	80	2	2	1	1	2	2
1900	1	17	3	3	1	1.76	64	120	80	2	2	1	1	2	2
1901	1	16	3	3	1	1.63	54	120	80	2	2	1	1	2	2
1902	2	17	3	3	1	1.47	36	120	80	2	2	1	2	2	2
1903	1	16	3	3	1	1.55	48	120	80	2	2	2	2	2	2
1904	2	18	3	3	1	1.7	54	120	80	2	2	1	1	2	2
1905	2	16	3	3	1	1.63	48	120	80	2	2	2	2	2	2
1906	2	26	3	3	1	1.68	47	120	80	2	2	2	2	2	2
1907	1	27	3	3	1	1.65	63	120	80	2	2	2	1	2	2
1908	1	27	1	3	1	1.74	67	120	80	2	2	1	2	2	2
1909	1	16	3	3	1	1.69	62	120	80	2	2	1	1	2	2
1910	1	25	3	3	1	1.7	65	120	80	2	2	2	2	2	2
1911	1	15	3	3	1	1.6	45	120	80	2	2	1	1	2	2
1912	1	15	3	3	1	1.78	72	120	80	2	2	2	2	2	2
1913	1	16	3	3	1	1.74	62	120	80	2	2	1	2	2	2
1914	1	15	3	3	1	1.7	55	120	80	2	2	1	1	2	2
1915	1	17	3	3	1	1.71	65	120	80	2	2	1	1	2	2
1916	1	17	3	3	1	1.75	65	120	80	2	2	2	2	2	2
1917	1	16	3	3	1	1.64	60	120	80	2	2	1	1	2	2
1918	1	16	3	3	1	1.67	69	120	80	2	2	1	1	2	2
1919	1	16	3	3	1	1.72	62	120	80	2	2	1	2	2	2
1920	1	17	3	3	1	1.74	62	120	80	2	2	1	2	2	2
1921	2	18	3	3	1	1.62	69	120	80	2	2	1	1	2	2
1922	1	18	3	3	1	1.58	52	120	80	2	2	1	1	2	2
1923	1	18	3	3	1	1.61	60	120	80	2	2	1	2	2	2
1924	1	15	2	3	1	1.55	53	120	80	2	2	1	2	2	2
1925	1	18	3	3	1	1.72	60	120	80	2	2	1	1	2	2
1926	1	15	3	3	1	1.6	61	120	80	2	2	1	1	2	2
1927	2	20	3	3	1	1.58	56	120	80	2	2	1	2	2	2
1928	1	19	3	3	1	1.79	75	120	80	2	2	1	1	2	2
1929	2	18	3	3	1	1.64	65	120	80	2	2	1	2	2	2
1930	1	18	3	3	1	1.74	78	120	80	2	2	2	1	2	2
1931	1	17	3	3	1	1.69	68	120	80	2	2	1	1	2	2
1932	1	23	3	3	1	1.7	61	120	80	2	2	1	1	2	2
1933	1	18	3	3	1	1.73	54	120	80	2	2	1	1	2	2
1934	1	25	3	3	1	1.69	65	120	80	2	2	1	1	2	2
1935	1	19	3	3	1	1.76	62	120	80	2	2	1	1	2	2
1936	1	17	3	3	1	1.62	47	120	80	2	2	1	1	2	2
1937	2	18	3	3	1	1.71	56	120	80	2	2	1	1	2	2
1938	2	17	3	3	1	1.62	71	120	80	2	2	1	2	2	2
1939	1	16	3	3	1	1.75	66	120	80	2	2	1	1	2	2
1940	1	16	3	3	1	1.67	54	120	80	2	2	1	2	2	2
1941	1	22	3	3	1	1.7	65	120	80	2	2	1	2	2	2
1942	2	17	3	3	1	1.61	50	120	80	2	2	1	2	2	2
1943	2	17	3	3	1	1.58	54	120	80	2	2	1	2	2	2
1944	2	18	3	3	1	1.55	46	120	80	2	2	2	1	2	2
1945	2	17	3	3	1	1.61	49	120	80	2	2	1	2	2	2
1946	1	16	3	3	1	1.62	47	120	80	2	2	2	2	2	2
1947	2	16	3	3	1	1.57	51	120	80	2	2	1	2	2	2
1948	2	16	3	3	1	1.57	47	110	70	2	2	1	1	2	2
1949	2	19	3	3	1	1.59	53	110	70	2	2	1	2	2	2
1950	2	17	3	3	1	1.67	60	130	70	2	2	1	2	2	2
1951	2	15	3	3	1	1.62	43	110	80	2	2	1	1	2	2
1952	2	16	3	3	1	1.67	55	130	70	2	2	1	2	2	2
1953	1	23	3	3	1	1.7	65	120	80	2	2	1	2	2	2
1954	2	17	3	3	1	1.63	55	120	80	2	2	1	2	2	2
1955	1	17	3	3	1	1.75	56	120	80	2	2	1	2	2	2
1956	1	17	1	3	1	1.65	50	120	80	2	2	1	1	2	2
1957	1	17	3	3	1	1.63	49	120	80	2	2	1	2	2	2
1958	1	17	3	9	2	1.68	58	120	80	2	2	2	2	2	2
1958	2	22	4	6	2	1.5	65	120	80	2	2	2	2	2	2
1959	1	21	3	3	1	1.75	66	120	80	2	2	1	1	2	2
1960	1	21	3	2	1	1.76	70	120	80	2	2	1	1	2	2
1961	2	22	3	3	3	1.67	69	112	73	2	2	2	2	2	2
1962	1	18	3	3	1	1.58	50	120	80	2	2	2	2	2	2
1963	2	18	3	3	1	1.52	49	120	80	2	2	2	2	2	2
1964	2	35	2	1	2	1.6	73	122	72	2	2	2	2	2	2
1965	2	60	2	6	2	1.65	70	148	97	2	2	2	2	2	2
1966	2	66	2	2	2	1.63	63	112	73	2	2	1	1	2	2
1967	1	25	1	1	1	1.64	60	130	80	2	2	1	2	2	2
1968	2	17	3	3	1	1.57	49	120	80	2	2	1	1	2	2
1969	2	15	3	3	1	1.58	51	120	80	2	2	1	1	2	2
1970	2	50	2	2	1	1.6	70	132	74	2	2	2	2	2	2
1971	1	26	3	3	1	1.71	65	120	80	2	2	1	1	2	2
1972	2	34	1	9	2	1.54	55	120	76	2	2	1	1	2	2
1973	2	25	3	3	2	1.57	56	120	80	2	2	1	1	2	2
1974	1	50	2	2	2	1.81	86	120	80	2	2	1	1	2	2
1975	1	16	3	3	1	1.54	50	120	80	2	2	1	1	2	2
1976	1	19	3	3	1	1.7	68	120	80	2	2	1	1	2	2
1977	1	51	3	2	2	1.7	50	177	93	2	1	2	2	2	2
1978	2	17	3	3	1	1.62	57	120	80	2	2	1	1	2	2
1979	1	62	3	7	2	1.8	69	120	80	2	2	2	2	2	2
1980	2	22	2	1	3	1.71	63	120	80	2	2	1	2	2	2
1981	2	15	3	3	1	1.67	58	120	80	2	2	1	1	2	2
1982	2	24	1	1	2	1.72	69	120	80	2	2	2	2	2	2
1983	1	20	2	1	1	1.69	57	111	76	2	2	2	2	2	2
1984	1	23	3	9	1	1.69	69	109	72	2	2	1	2	2	2
1985	1	25	3	8	2	1.7	65	110	66	2	2	1	2	2	2
1986	1	38	1	1	2	1.75	94	107	88	2	2	2	2	2	2
1987	2	18	3	8	1	1.59	63	120	80	2	2	1	2	2	2
1989	2	15	3	3	1	1.5	52	120	80	2	2	1	2	2	2
1990	2	20	1	1	2	1.65	60	120	80	2	2	2	2	2	2
1991	2	25	2	2	2	1.6	60	130	80	2	2	2	2	2	2
1992	1	33	3	2	2	1.76	69	120	80	2	2	2	1	2	2
1993	2	51	3	6	2	1.7	55	120	80	2	2	1	1	2	2
1994	2	28	1	6	2	1.8	69	120	80	2	2	1	1	2	2
1995	2	18	3	3	1	1.7	68	120	80	2	2	2	1	2	2
1996	2	29	2	1	2	1.65	67	120	80	2	2	1	2	2	2
1997	1	16	3	3	1	1.66	65	120	80	2	2	1	1	2	2
1998	1	21	3	3	1	1.77	70	120	80	2	1	1	2	2	2
1999	1	22	3	3	1	1.68	60	120	80	2	2	1	1	2	2
2000	1	24	3	3	1	1.72	65	120	80	2	2	2	2	2	2
[truncated: 2,672 more rows]

## Sheet: variables information
id	id number
Sex	1: male; 2: female
age	age (years)
school education	level of school education
profession	profession
maritalstatus	marital status
height	height (meter)
weight	weight (kg)
lowphysicalactivity	moderate physical activity less than 150 minutes per week or equivalent of vigouros activity	1:yes; 2:no
smoking	smoking cigarettes during last 12 months	1:yes; 2:no
Alcohol	alcohol drinking during last 30 days	1:yes; 2:no
Low fruit and vegetable	low fruit and vegetable intake (less than five servings per day)	1:yes; 2:no
total cholesterol	history of high blood total cholesterol (≥240 mg/l)	1:yes; 2:no
diabetes	history of diabetes (fasting veinous blood glucose ≥1,26 g/l)	1:yes; 2:no
SBP	systolic blood pressure
DBP	diastolic blood pressure
